# Supplementary material for: Resurgence of Omicron BA.2 in SARS-CoV-2 infection-naive Hong Kong
Source: Nat Commun. 2023 Apr 27;14:2422. doi: 10.1038/s41467-023-38201-5 (PMC10134727; doi:10.1038/s41467-023-38201-5)
Supplement: Supplementary file 4 — Supplementary Data 1 [file 41467_2023_38201_MOESM4_ESM.xlsx]

## Sheet: Supplementary Data 1-BA.1.*_MCC
tmrca	first_sample_date	last_sample_date	num_samples	samples	first_sister_tip	first_sister_date	known_duration	undetected_duration
2021-11-30	2022-01-02	2022-01-02	1	HongKong/CH22000160/2022|2022-01-02	HongKong/HK-HKPU-12750/2022|2022-01-04	2022.01	0	32.4808
2021-12-08	2022-01-03	2022-01-03	1	HongKong/CH22000618/2022|2022-01-03	Mozambique/CERI-KRISP-K033892/2021|2021-12-11	2021.94	0	25.4974
2021-12-04	2022-01-03	2022-01-03	1	HongKong/CH22000619/2022|2022-01-03	Zambia/CHAZ-CHS0726/2021|2021-12-21	2021.97	0	29.3579
2021-12-21	2022-01-04	2022-01-04	1	HongKong/CH22001129/2022|2022-01-04	Bonaire/BQ-RIVM-79993/2021|2021-12-28	2021.99	0	13.9463
2021-12-28	2022-01-06	2022-01-06	1	HongKong/CH22002046/2022|2022-01-06	Jamaica/JAM-UWIMicro-0188/2021|2021-12-26	2021.98	0	9.0575
2022-01-03	2022-01-13	2022-01-13	1	HongKong/CM22000139/2022|2022-01-13	Malaysia/TIDREC-NSC726/2021|2021-12-24	2021.98	0	10.0875
2021-12-25	2022-01-14	2022-01-14	1	HongKong/CM22000143/2022|2022-01-14	HongKong/WHP5476/2022|2022-01-16	2022.04	0	19.3262
2022-01-03	2022-02-02	2022-02-02	1	HongKong/CM22000271/2022|2022-02-02	Aruba/AW-RIVM-82607/2022|2022-01-08	2022.02	0	30.0864
2022-01-04	2022-04-09	2022-04-09	1	HongKong/CM22000718/2022|2022-04-09	Japan/PG-206120/2022|2022-01-25	2022.07	0	94.4206
2021-12-25	2022-01-01	2022-01-01	1	HongKong/HK-HKPU-12656/2022|2022-01-01	Russia/SPE-RII-6293V1/2021|2021-12-17	2021.96	0	7.09193
2021-11-15	2022-01-01	2022-01-01	1	HongKong/HK-HKPU-12662/2022|2022-01-01	Australia/SA127192/2022|2022-02-18	2022.13	0	46.8452
2021-12-11	2022-01-01	2022-01-01	1	HongKong/HK-HKPU-12664/2022|2022-01-01	Moldova/E0017/2022|2022-01-15	2022.04	0	20.411
2021-12-12	2022-01-01	2022-01-01	1	HongKong/HK-HKPU-12665/2022|2022-01-01	HongKong/WHP5483-S20-iseq/2022|2022-01-07	2022.02	0	19.69
2021-12-12	2022-01-01	2022-01-01	1	HongKong/HK-HKPU-12667/2022|2022-01-01	HongKong/HK-HKPU-13165/2022|2022-01-23	2022.06	0	19.8438
2021-12-19	2022-01-01	2022-01-01	1	HongKong/HK-HKPU-12669/2022|2022-01-01	Saint-Martin/IPP06977/2022|2022-01-24	2022.06	0	12.4248
2021-12-11	2022-01-02	2022-01-02	1	HongKong/HK-HKPU-12675/2022|2022-01-02	Bahamas/18274-GMI/2021|2021-12-15	2021.95	0	21.9458
2021-12-05	2022-01-02	2022-01-02	1	HongKong/HK-HKPU-12676/2022|2022-01-02	HongKong/HK-HKPU-12911/2022|2022-01-09	2022.02	0	27.653
2021-12-15	2022-01-02	2022-01-02	1	HongKong/HK-HKPU-12678/2022|2022-01-02	Switzerland/SG-CLM-12274988/2021|2021-12-27	2021.99	0	17.3451
2021-12-21	2022-01-02	2022-01-02	1	HongKong/HK-HKPU-12679/2022|2022-01-02	Wales/PHWC-PGJBMZ/2021|2021-12-14	2021.95	0	12.0691
2021-12-09	2022-01-02	2022-01-02	1	HongKong/HK-HKPU-12680/2022|2022-01-02	HongKong/WHP5449/2022|2022-01-10	2022.02	0	23.3397
2021-12-08	2022-01-02	2022-01-02	1	HongKong/HK-HKPU-12682/2022|2022-01-02	Luxembourg/LNS8332126/2022|2022-01-11	2022.03	0	24.875
2021-12-11	2022-01-02	2022-01-02	1	HongKong/HK-HKPU-12683/2022|2022-01-02	Guadeloupe/IPP12911/2022|2022-02-14	2022.12	0	21.4669
2021-12-10	2022-01-02	2022-01-02	1	HongKong/HK-HKPU-12684/2022|2022-01-02	Australia/QLD3518/2021|2021-12-22	2021.97	0	22.3489
2021-12-22	2022-01-02	2022-01-02	1	HongKong/HK-HKPU-12685/2022|2022-01-02	Eswatini/N28480/2021|2021-12-08	2021.93	0	11.0729
2021-12-27	2022-01-02	2022-01-02	1	HongKong/HK-HKPU-12686/2022|2022-01-02	Portugal/PT27255/2022|2022-01-30	2022.08	0	6.11201
2021-12-09	2022-01-02	2022-01-02	1	HongKong/HK-HKPU-12697/2022|2022-01-02	Romania/IS-9569/2022|2022-01-30	2022.08	0	23.4979
2021-12-16	2022-01-02	2022-01-02	1	HongKong/HK-HKPU-12698/2022|2022-01-02	Ireland/TA-NVRL-S22IRL00105669/2022|2022-02-01	2022.08	0	16.2416
2021-12-14	2022-01-03	2022-01-03	1	HongKong/HK-HKPU-12699/2022|2022-01-03	Australia/QLD0x00C673/2022|2022-02-01	2022.08	0	19.7943
2021-12-05	2022-01-03	2022-01-03	1	HongKong/HK-HKPU-12724/2022|2022-01-03	Peru/PIU-INS-14799/2022|2022-01-07	2022.02	0	29.1894
2021-12-26	2022-01-03	2022-01-03	1	HongKong/HK-HKPU-12725/2022|2022-01-03	Singapore/9667/2021|2021-12-28	2021.99	0	8.16088
2021-12-07	2022-01-03	2022-01-03	1	HongKong/HK-HKPU-12726/2022|2022-01-03	Nigeria/NCDC-NR1420/2021|2021-11-30	2021.91	0	26.6408
2021-12-20	2022-01-04	2022-01-04	1	HongKong/HK-HKPU-12728/2022|2022-01-04	Algeria/95495-46/2021|2021-12-10	2021.94	0	14.4117
2021-12-20	2022-01-04	2022-01-04	1	HongKong/HK-HKPU-12730/2022|2022-01-04	Greece/328155/2022|2022-01-23	2022.06	0	14.5248
2021-12-28	2022-01-04	2022-01-04	1	HongKong/HK-HKPU-12733/2022|2022-01-04	HongKong/HK-HKPU-12877/2022|2022-01-08	2022.02	0	6.47893
2021-12-20	2022-01-04	2022-01-04	1	HongKong/HK-HKPU-12736/2022|2022-01-04	Greece/316450/2021|2021-12-14	2021.95	0	14.6343
2021-12-24	2022-01-04	2022-01-04	1	HongKong/HK-HKPU-12737/2022|2022-01-04	Italy/SIC-CQRC-3064646/2021|2021-12-23	2021.98	0	10.9072
2021-12-14	2022-01-04	2022-01-04	1	HongKong/HK-HKPU-12748/2022|2022-01-04	USA/CA-HLX-STM-2RRX7NP32/2021|2021-12-26	2021.98	0	20.7523
2021-12-28	2022-01-04	2022-01-04	1	HongKong/HK-HKPU-12749/2022|2022-01-04	HongKong/HK-HKPU-12733/2022|2022-01-04	2022.01	0	6.96983
2021-12-24	2022-01-04	2022-01-04	1	HongKong/HK-HKPU-12750/2022|2022-01-04	Kosovo/CO-00634-XXK000_9167/2021|2021-12-20	2021.97	0	11.1544
2021-12-24	2022-01-04	2022-01-04	1	HongKong/HK-HKPU-12752/2022|2022-01-04	Peru/LIM-INS-16073/2022|2022-03-21	2022.22	0	10.7797
2021-12-31	2022-01-04	2022-01-04	1	HongKong/HK-HKPU-12755/2022|2022-01-04	Germany/SH-RKI-I-429933/2022|2022-01-03	2022.01	0	3.30159
2021-12-27	2022-01-04	2022-01-04	1	HongKong/HK-HKPU-12756/2022|2022-01-04	Netherlands/NH-RIVM-82843/2022|2022-01-10	2022.02	0	8.14119
2021-12-19	2022-01-04	2022-01-04	1	HongKong/HK-HKPU-12759/2022|2022-01-04	Eswatini/N28456/2021|2021-12-07	2021.93	0	16.1215
2021-12-29	2022-01-04	2022-01-04	1	HongKong/HK-HKPU-12762/2022|2022-01-04	Anguilla/127783/2022|2022-02-17	2022.13	0	5.26328
2021-12-25	2022-01-04	2022-01-04	1	HongKong/HK-HKPU-12763/2022|2022-01-04	Guatemala/INC-LNS-154/2022|2022-01-02	2022	0	10.0012
2021-12-02	2022-01-04	2022-01-04	1	HongKong/HK-HKPU-12764/2022|2022-01-04	Beijing/IVDC-543/2022|2022-01-23	2022.06	0	33.1607
2021-12-09	2022-01-04	2022-01-04	1	HongKong/HK-HKPU-12765/2022|2022-01-04	Estonia/RC0361383/2022|2022-01-21	2022.05	0	25.851
2021-12-15	2022-01-05	2022-01-05	1	HongKong/HK-HKPU-12779/2022|2022-01-05	Bonaire/BQ-RIVM-81221/2022|2022-01-03	2022.01	0	20.4053
2022-01-01	2022-01-05	2022-01-05	1	HongKong/HK-HKPU-12780/2022|2022-01-05	Guam/GU-CDC-2-5699754/2022|2022-01-12	2022.03	0	3.5719
2021-12-10	2022-01-05	2022-01-05	1	HongKong/HK-HKPU-12782/2022|2022-01-05	Poland/PZH-GUM-15497/2022|2022-03-04	2022.17	0	25.8284
2021-11-30	2022-01-05	2022-01-05	1	HongKong/HK-HKPU-12788/2022|2022-01-05	Jamaica/JAM-UWIMicro-0510/2022|2022-01-25	2022.07	0	35.2691
2021-12-28	2022-01-07	2022-01-07	1	HongKong/HK-HKPU-12842/2022|2022-01-07	Nigeria/ISTH-E0045/2022|2022-01-12	2022.03	0	9.94739
2021-12-02	2022-01-07	2022-01-07	1	HongKong/HK-HKPU-12855/2022|2022-01-07	Bermuda/WR-NYGC-DEC-6136-OVXO921/2021|2021-12-12	2021.95	0	35.5484
2021-11-08	2022-01-07	2022-01-07	1	HongKong/HK-HKPU-12865/2022|2022-01-07	Guadeloupe/IPP52790/2021|2021-12-20	2021.97	0	59.8618
2022-01-03	2022-01-07	2022-01-07	1	HongKong/HK-HKPU-12867/2022|2022-01-07	Reunion/CHU79800012004201/2022|2022-01-31	2022.08	0	3.52687
2021-12-13	2022-01-07	2022-01-07	1	HongKong/HK-HKPU-12868/2022|2022-01-07	Spain/NC-CHN-01005409/2021|2021-12-12	2021.95	0	24.9273
2021-12-30	2022-01-08	2022-01-08	1	HongKong/HK-HKPU-12871/2022|2022-01-08	Portugal/PT23490/2021|2021-12-14	2021.95	0	8.67391
2022-01-04	2022-01-08	2022-01-08	1	HongKong/HK-HKPU-12877/2022|2022-01-08	HongKong/HK-HKPU-12733/2022|2022-01-04	2022.01	0	3.84029
2022-01-04	2022-01-09	2022-01-09	1	HongKong/HK-HKPU-12908/2022|2022-01-09	Jamaica/JAM-UWIMicro-0215/2021|2021-12-29	2021.99	0	4.33261
2021-12-30	2022-01-09	2022-01-09	1	HongKong/HK-HKPU-12910/2022|2022-01-09	Macedonia/6366/2022|2022-02-01	2022.08	0	9.42396
2021-12-27	2022-01-09	2022-01-09	1	HongKong/HK-HKPU-12911/2022|2022-01-09	Peru/LIM-INS-16536/2022|2022-04-07	2022.26	0	12.4947
2021-12-07	2022-01-09	2022-01-09	1	HongKong/HK-HKPU-12922/2022|2022-01-09	Gibraltar/EXP_18122021-1607078-96/2021|2021-12-16	2021.96	0	32.6179
2021-12-01	2022-01-09	2022-01-09	1	HongKong/HK-HKPU-12924/2022|2022-01-09	Lebanon/LAU-CVD-O1/2021|2021-12-03	2021.92	0	39.1327
2021-12-22	2022-01-09	2022-01-09	1	HongKong/HK-HKPU-12930/2022|2022-01-09	HongKong/HK-HKPU-12782/2022|2022-01-05	2022.01	0	18.0441
2021-12-11	2022-01-09	2022-01-09	1	HongKong/HK-HKPU-12938/2022|2022-01-09	Bermuda/WR-NYGC-DEC-6136-OVXO921/2021|2021-12-12	2021.95	0	29.1301
2021-12-19	2022-01-09	2022-01-09	1	HongKong/HK-HKPU-12940/2022|2022-01-09	Switzerland/SG-CLM-01045076/2022|2022-01-04	2022.01	0	20.975
2022-01-01	2022-01-10	2022-01-10	1	HongKong/HK-HKPU-12941/2022|2022-01-10	Austria/AGES-164598/2021|2021-12-14	2021.95	0	8.54958
2022-01-03	2022-01-10	2022-01-10	1	HongKong/HK-HKPU-12942/2022|2022-01-10	Malaysia/UNIMAS-NMSC020/2022|2022-01-15	2022.04	0	6.59918
2021-12-15	2022-01-10	2022-01-10	1	HongKong/HK-HKPU-12946/2022|2022-01-10	Ghana/NMIMR-NCOV-21-60758/2021|2021-12-07	2021.93	0	25.8489
2021-12-12	2022-01-10	2022-01-10	1	HongKong/HK-HKPU-12947/2022|2022-01-10	HongKong/HK-HKPU-12698/2022|2022-01-02	2022	0	28.7703
2021-11-25	2022-01-10	2022-01-10	1	HongKong/HK-HKPU-12948/2022|2022-01-10	Eswatini/N28554/2021|2021-12-09	2021.94	0	45.8418
2021-12-11	2022-01-10	2022-01-10	1	HongKong/HK-HKPU-12952/2022|2022-01-10	Kosovo/CO-00634-XXK000_4760_22_Mi/2021|2021-12-20	2021.97	0	29.5764
2021-12-31	2022-01-10	2022-01-10	1	HongKong/HK-HKPU-12953/2022|2022-01-10	Bonaire/BQ-RIVM-80938/2021|2021-12-30	2021.99	0	9.22779
2022-01-02	2022-01-10	2022-01-10	1	HongKong/HK-HKPU-12954/2022|2022-01-10	HongKong/WHP5448/2022|2022-01-10	2022.02	0	7.46646
2021-12-26	2022-01-10	2022-01-10	1	HongKong/HK-HKPU-12955/2022|2022-01-10	Sweden/PEP086099/2022|2022-01-17	2022.04	0	15.0191
2021-12-03	2022-01-10	2022-01-10	1	HongKong/HK-HKPU-12958/2022|2022-01-10	Denmark/DCGC-284490/2021|2021-12-14	2021.95	0	37.5789
2022-01-04	2022-01-10	2022-01-10	1	HongKong/HK-HKPU-12960/2022|2022-01-10	Peru/LIM-13849/2022|2022-01-24	2022.06	0	5.86442
2022-01-02	2022-01-11	2022-01-11	1	HongKong/HK-HKPU-12965/2022|2022-01-11	Japan/IC-2938/2021|2021-12-30	2021.99	0	8.58065
2021-12-29	2022-01-11	2022-01-11	1	HongKong/HK-HKPU-12966/2022|2022-01-11	Bonaire/BQ-RIVM-79993/2021|2021-12-28	2021.99	0	12.8183
2022-01-06	2022-01-11	2022-01-11	1	HongKong/HK-HKPU-12971/2022|2022-01-11	Italy/LAZ-AMC-2201242452-DS/2022|2022-01-24	2022.06	0	5.17589
2021-12-28	2022-01-11	2022-01-11	1	HongKong/HK-HKPU-12972/2022|2022-01-11	Denmark/DCGC-315112/2021|2021-12-30	2021.99	0	13.8548
2021-12-13	2022-01-11	2022-01-11	1	HongKong/HK-HKPU-12973/2022|2022-01-11	Kenya/SS6677/2022|2022-01-20	2022.05	0	28.3583
2021-12-11	2022-01-11	2022-01-11	1	HongKong/HK-HKPU-12974/2022|2022-01-11	Nigeria/ISTH-E0033/2022|2022-01-07	2022.02	0	30.7732
2021-12-28	2022-01-11	2022-01-11	1	HongKong/HK-HKPU-12975/2022|2022-01-11	USA/HI-CDC-ASC210751364/2022|2022-02-22	2022.14	0	13.481
2021-12-12	2022-01-11	2022-01-11	1	HongKong/HK-HKPU-12976/2022|2022-01-11	Seychelles/SS5493/2021|2021-12-13	2021.95	0	29.6437
2021-12-12	2022-01-11	2022-01-11	1	HongKong/HK-HKPU-12984/2022|2022-01-11	Finland/THL-202133419/2021|2021-12-27	2021.99	0	30.2003
2021-12-28	2022-01-12	2022-01-12	1	HongKong/HK-HKPU-12992/2022|2022-01-12	HongKong/HKU-220213-356/2022|2022-01-13	2022.03	0	14.9036
2022-01-06	2022-01-12	2022-01-12	1	HongKong/HK-HKPU-13001/2022|2022-01-12	HongKong/HK-HKPU-13002/2022|2022-01-12	2022.03	0	5.51802
2021-12-13	2022-01-13	2022-01-13	1	HongKong/HK-HKPU-13018/2022|2022-01-13	Greece/320413/2021|2021-12-27	2021.99	0	30.4993
2021-11-18	2022-01-13	2022-01-13	1	HongKong/HK-HKPU-13020/2022|2022-01-13	Romania/B-39759/2021|2021-12-30	2021.99	0	55.5213
2022-01-07	2022-01-13	2022-01-13	1	HongKong/HK-HKPU-13021/2022|2022-01-13	HongKong/HK-HKPU-12960/2022|2022-01-10	2022.02	0	5.95306
2021-12-24	2022-01-14	2022-01-14	1	HongKong/HK-HKPU-13028/2022|2022-01-14	Malaysia/TIDREC-NSC646/2021|2021-12-23	2021.98	0	20.7331
2022-01-05	2022-01-14	2022-01-14	1	HongKong/HK-HKPU-13030/2022|2022-01-14	HongKong/HK-HKPU-12971/2022|2022-01-11	2022.03	0	8.97702
2022-01-06	2022-01-15	2022-01-15	1	HongKong/HK-HKPU-13034/2022|2022-01-15	Croatia/29170/2022|2022-02-07	2022.1	0	9.07193
2022-01-07	2022-01-16	2022-01-16	1	HongKong/HK-HKPU-13036/2022|2022-01-16	Finland/THL-202202769/2022|2022-01-15	2022.04	0	8.91144
2021-12-14	2022-01-16	2022-01-16	1	HongKong/HK-HKPU-13038/2022|2022-01-16	Turkey/HSGM-F11246/2021|2021-12-22	2021.97	0	32.6375
2021-12-12	2022-01-16	2022-01-16	1	HongKong/HK-HKPU-13041/2022|2022-01-16	Reunion/CHU722010579101/2022|2022-01-06	2022.01	0	34.5371
2022-01-08	2022-01-16	2022-01-16	1	HongKong/HK-HKPU-13042/2022|2022-01-16	Argentina/PAIS-E0893/2022|2022-02-03	2022.09	0	7.69439
2021-12-05	2022-01-16	2022-01-16	1	HongKong/HK-HKPU-13043/2022|2022-01-16	HongKong/HK-HKPU-13095/2022|2022-01-20	2022.05	0	41.9269
2021-12-30	2022-01-17	2022-01-17	1	HongKong/HK-HKPU-13048/2022|2022-01-17	Belgium/CHUNamur13920914/2021|2021-12-31	2022	0	17.2248
2022-01-06	2022-01-17	2022-01-17	1	HongKong/HK-HKPU-13049/2022|2022-01-17	Benin/NMIMR-260/2021|2021-12-16	2021.96	0	10.9565
2021-12-21	2022-01-17	2022-01-17	1	HongKong/HK-HKPU-13050/2022|2022-01-17	Finland/P-30/2021|2021-12-30	2021.99	0	26.8032
2022-01-03	2022-01-18	2022-01-18	1	HongKong/HK-HKPU-13055/2022|2022-01-18	Tunisia/49690/2022|2022-01-28	2022.07	0	14.6078
2021-12-28	2022-01-18	2022-01-18	1	HongKong/HK-HKPU-13057/2022|2022-01-18	Russia/KL-RII-MH67340S/2022|2022-02-07	2022.1	0	21.0195
2021-12-21	2022-01-18	2022-01-18	1	HongKong/HK-HKPU-13058/2022|2022-01-18	Slovenia/579641/2021|2021-12-23	2021.98	0	27.271
2021-12-24	2022-01-18	2022-01-18	1	HongKong/HK-HKPU-13060/2022|2022-01-18	Malaysia/A384/2021|2021-12-24	2021.98	0	24.3679
2021-12-21	2022-01-20	2022-01-20	1	HongKong/HK-HKPU-13089/2022|2022-01-20	Hubei/IVDC-553/2022|2022-02-21	2022.14	0	29.2144
2022-01-05	2022-01-20	2022-01-20	1	HongKong/HK-HKPU-13095/2022|2022-01-20	Germany/NW-RKI-I-530822/2022|2022-02-05	2022.1	0	15.1041
2021-12-05	2022-01-20	2022-01-20	1	HongKong/HK-HKPU-13096/2022|2022-01-20	Montenegro/CO-00688_MNE000_1020142202/2022|2022-01-04	2022.01	0	45.3293
2022-01-02	2022-01-21	2022-01-21	1	HongKong/HK-HKPU-13102/2022|2022-01-21	HongKong/HK-HKPU-13050/2022|2022-01-17	2022.04	0	19.118
2021-12-07	2022-01-21	2022-01-21	1	HongKong/HK-HKPU-13119/2022|2022-01-21	Congo/RC-418/2021|2021-12-13	2021.95	0	44.3231
2021-12-12	2022-01-23	2022-01-23	1	HongKong/HK-HKPU-13165/2022|2022-01-23	Rwanda/NRLNAT4336/2021|2021-12-15	2021.95	0	41.733
2022-01-12	2022-01-23	2022-01-23	1	HongKong/HK-HKPU-13166/2022|2022-01-23	Norway/8842/2022|2022-02-16	2022.13	0	11.0078
2021-12-09	2022-01-23	2022-01-23	1	HongKong/HK-HKPU-13173/2022|2022-01-23	Mozambique/CERI-KRISP-K035190/2021|2021-12-30	2021.99	0	44.3425
2021-12-10	2022-01-23	2022-01-23	1	HongKong/HK-HKPU-13177/2022|2022-01-23	Bulgaria/22BG-EU_017270_Pl163/2022|2022-01-29	2022.08	0	43.3042
2021-12-16	2022-01-23	2022-01-23	1	HongKong/HK-HKPU-13178/2022|2022-01-23	Belize/8734783-GMI/2021|2021-12-29	2021.99	0	38.1662
2021-12-10	2022-01-23	2022-01-23	1	HongKong/HK-HKPU-13179/2022|2022-01-23	Ecuador/NIC-INSPI-7208185/2021|2021-12-15	2021.95	0	43.8525
2022-01-10	2022-01-24	2022-01-24	1	HongKong/HK-HKPU-13313/2022|2022-01-24	Hungary/mbl_00077/2022|2022-01-03	2022.01	0	13.4356
2022-01-03	2022-01-24	2022-01-24	1	HongKong/HK-HKPU-13317/2022|2022-01-24	Georgia/Tb-sNGS4786/2022|2022-01-04	2022.01	0	21.0684
2021-12-02	2022-01-24	2022-01-24	1	HongKong/HK-HKPU-13354/2022|2022-01-24	SriLanka/aicbu3409/2022|2022-01-03	2022.01	0	52.5388
2021-12-19	2022-01-25	2022-01-25	1	HongKong/HK-HKPU-13483/2022|2022-01-25	Guatemala/78-GMI/2021|2021-12-30	2021.99	0	36.55
2022-01-07	2022-01-26	2022-01-26	1	HongKong/HK-HKPU-13562/2022|2022-01-26	Canada/BC-BCCDC-356272/2022|2022-02-07	2022.1	0	18.2129
2021-12-06	2022-01-27	2022-01-27	1	HongKong/HK-HKPU-13699/2022|2022-01-27	HongKong/HKU-220213-334/2022|2022-01-02	2022	0	51.8701
2022-01-09	2022-01-27	2022-01-27	1	HongKong/HK-HKPU-13700/2022|2022-01-27	Japan/PG-197505/2022|2022-01-18	2022.05	0	18.1374
2021-12-08	2022-01-06	2022-01-06	1	HongKong/HK-HKPU-PU22TM200779/2022|2022-01-06	Switzerland/SG-CLM-01045076/2022|2022-01-04	2022.01	0	28.4289
2022-01-05	2022-01-14	2022-01-14	1	HongKong/HK-HKPU-PU22TM213536/2022|2022-01-14	HongKong/VM22000047/2022|2022-01-01	2022	0	8.76574
2022-01-04	2022-01-14	2022-01-14	1	HongKong/HK-HKPU-PU22TM214203/2022|2022-01-14	Malaysia/TIDREC-NSC731/2021|2021-12-24	2021.98	0	9.3354
2021-12-13	2022-01-14	2022-01-14	1	HongKong/HK-HKPU-PU22TM214224/2022|2022-01-14	HongKong/VM22000047/2022|2022-01-01	2022	0	31.4394
2021-12-04	2022-01-18	2022-01-18	1	HongKong/HK-HKPU-PU22TM217208/2022|2022-01-18	Moldova/D0044/2022|2022-01-04	2022.01	0	44.536
2022-01-17	2022-02-04	2022-02-04	1	HongKong/HK-HKPU-PU22TM232666/2022|2022-02-04	Indonesia/JK-GS-GSILab-894261/2022|2022-01-24	2022.06	0	17.3067
2022-01-06	2022-02-04	2022-02-04	1	HongKong/HK-HKPU-PU22TM233613/2022|2022-02-04	Bonaire/BQ-RIVM-87380/2022|2022-02-02	2022.09	0	28.2882
2022-01-10	2022-02-04	2022-02-04	1	HongKong/HK-HKPU-PU22TM234784/2022|2022-02-04	Thailand/DMSc-06848/2022|2022-01-12	2022.03	0	24.8697
2022-01-07	2022-02-07	2022-02-07	1	HongKong/HK-HKPU-PU22TM235697/2022|2022-02-07	Indonesia/JK-GS-GSILab-870236/2022|2022-01-11	2022.03	0	30.7471
2021-12-16	2022-02-07	2022-02-07	1	HongKong/HK-HKPU-PU22TM236743/2022|2022-02-07	Hungary/mbl_33100/2021|2021-12-22	2021.97	0	52.3521
2022-01-13	2022-02-07	2022-02-07	1	HongKong/HK-HKPU-PU22TM237601/2022|2022-02-07	Indonesia/JK-GS-GSILab-870236/2022|2022-01-11	2022.03	0	24.8981
2021-12-24	2022-02-09	2022-02-09	1	HongKong/HK-HKPU-PU22TM237958/2022|2022-02-09	Djibouti/NAMRU3_A845/2022|2022-01-02	2022	0	46.5157
2021-12-02	2022-04-09	2022-04-09	1	HongKong/HK-HKPU-PUB082650685/2022|2022-04-09	Turkey/HSGM-F16243/2022|2022-01-10	2022.02	0	127.851
2021-12-18	2022-04-11	2022-04-11	1	HongKong/HK-HKPU-PUB092931857/2022|2022-04-11	Latvia/3886473/2022|2022-01-08	2022.02	0	113.242
2021-12-11	2022-01-02	2022-01-02	1	HongKong/HKU-220114-002/2022|2022-01-02	Panama/SEQ924-GMI/2022|2022-01-03	2022.01	0	21.5141
2021-12-03	2022-01-03	2022-01-03	1	HongKong/HKU-220114-005/2022|2022-01-03	Chile/RM-197474/2021|2021-12-24	2021.98	0	31.0831
2021-12-27	2022-01-11	2022-01-11	1	HongKong/HKU-220114-008/2022|2022-01-11	Peru/LIM-UPCH-2733/2022|2022-02-07	2022.1	0	15.1652
2021-12-11	2022-01-02	2022-01-02	1	HongKong/HKU-220213-334/2022|2022-01-02	Japan/PG-196947/2022|2022-01-20	2022.05	0	21.8034
2022-01-02	2022-01-11	2022-01-11	1	HongKong/HKU-220213-349/2022|2022-01-11	HongKong/WHP5176-S11-iseq/2022|2022-01-04	2022.01	0	8.73275
2022-01-03	2022-01-13	2022-01-13	1	HongKong/HKU-220213-350/2022|2022-01-13	HongKong/HK-HKPU-PU22TM213536/2022|2022-01-14	2022.04	0	9.58596
2022-01-03	2022-01-13	2022-01-13	1	HongKong/HKU-220213-356/2022|2022-01-13	HongKong/HK-HKPU-12992/2022|2022-01-12	2022.03	0	9.81568
2022-01-01	2022-01-13	2022-01-13	1	HongKong/HKU-220213-359/2022|2022-01-13	HongKong/HK-HKPU-13048/2022|2022-01-17	2022.04	0	11.8215
2021-12-31	2022-01-13	2022-01-13	1	HongKong/HKU-220213-360/2022|2022-01-13	USA/NY-CUIMC-NP-9348/2022|2022-01-02	2022	0	12.667
2022-01-08	2022-01-18	2022-01-18	1	HongKong/HKU-220213-361/2022|2022-01-18	Haiti/68270113-ICGES/2021|2021-12-27	2021.99	0	9.34419
2022-01-01	2022-01-18	2022-01-18	1	HongKong/HKU-220213-362/2022|2022-01-18	Jamaica/JAM-UWIMicro-0558/2022|2022-03-03	2022.17	0	16.4219
2022-01-03	2022-01-20	2022-01-20	1	HongKong/HKU-220213-374/2022|2022-01-20	HongKong/HK-HKPU-13057/2022|2022-01-18	2022.05	0	16.6233
2021-12-26	2022-01-20	2022-01-20	1	HongKong/HKU-220213-376/2022|2022-01-20	Italy/LAZ-AMC-220201826-DS/2022|2022-02-01	2022.08	0	24.4878
2021-12-15	2022-01-20	2022-01-20	1	HongKong/HKU-220213-378/2022|2022-01-20	Switzerland/TG-ETHZ-35705036/2022|2022-01-12	2022.03	0	35.491
2022-01-10	2022-01-20	2022-01-20	1	HongKong/HKU-220213-381/2022|2022-01-20	HongKong/HK-HKPU-12941/2022|2022-01-10	2022.02	0	9.67434
2021-12-21	2022-01-20	2022-01-20	1	HongKong/HKU-220213-382/2022|2022-01-20	HongKong/WHP5483-S20-iseq/2022|2022-01-07	2022.02	0	29.5715
2021-11-22	2022-01-20	2022-01-20	1	HongKong/HKU-220213-384/2022|2022-01-20	Seychelles/SS5658/2021|2021-12-29	2021.99	0	59.1948
2022-01-03	2022-01-20	2022-01-20	1	HongKong/HKU-220213-388/2022|2022-01-20	Panama/M127547-GMI/2021|2021-12-29	2021.99	0	16.5112
2021-12-04	2022-01-20	2022-01-20	1	HongKong/HKU-220213-389/2022|2022-01-20	HongKong/HK-HKPU-12665/2022|2022-01-01	2022	0	46.6175
2021-12-31	2022-01-20	2022-01-20	1	HongKong/HKU-220213-390/2022|2022-01-20	Slovenia/17-012675-CE/2022|2022-01-13	2022.03	0	20.0136
2021-12-13	2022-01-20	2022-01-20	1	HongKong/HKU-220213-392/2022|2022-01-20	Venezuela/Ara625/2022|2022-01-06	2022.01	0	37.3711
2022-01-10	2022-01-23	2022-01-23	1	HongKong/HKU-220213-404/2022|2022-01-23	Norway/9243/2022|2022-02-15	2022.12	0	12.8312
2021-12-25	2022-01-29	2022-01-29	1	HongKong/HKU-220213-421/2022|2022-01-29	Qatar/QA-QU-20-13-G12/2021|2021-12-21	2021.97	0	34.5219
2021-12-28	2022-01-29	2022-01-29	1	HongKong/HKU-220213-422/2022|2022-01-29	HongKong/HKU-220213-421/2022|2022-01-29	2022.08	0	32.1269
2021-12-04	2022-01-09	2022-01-09	1	HongKong/HKU-220326-133/2022|2022-01-09	Philippines/PH-PGC-101528/2021|2021-11-22	2021.89	0	36.1578
2021-12-27	2022-01-01	2022-01-01	1	HongKong/VM22000047/2022|2022-01-01	Chile/TA-33691/2022|2022-03-02	2022.16	0	4.9143
2021-12-13	2022-01-03	2022-01-03	1	HongKong/VM22000338/2022|2022-01-03	Jamaica/JAM-UWIMicro-0039/2021|2021-12-23	2021.98	0	20.6997
2021-12-30	2022-01-03	2022-01-03	1	HongKong/VM22000340/2022|2022-01-03	Montenegro/CO-00688_MNE000_1082392202/2022|2022-01-10	2022.02	0	3.86979
2021-12-07	2022-01-03	2022-01-03	1	HongKong/VM22000364/2022|2022-01-03	HongKong/HK-HKPU-12752/2022|2022-01-04	2022.01	0	26.4253
2021-12-18	2022-01-05	2022-01-05	1	HongKong/VM22000770/2022|2022-01-05	Mexico/CHH_InDRE_FB2199_E08113577401_S11007/2022|2022-01-06	2022.01	0	17.3525
2021-12-06	2022-01-16	2022-01-16	1	HongKong/VM22002517/2022|2022-01-16	Taiwan/TSGH-49/2021|2021-12-21	2021.97	0	40.6646
2022-01-01	2022-01-16	2022-01-16	1	HongKong/VM22002521/2022|2022-01-16	Poland/PL_P765/2022|2022-02-02	2022.09	0	14.5256
2022-01-07	2022-01-29	2022-01-29	1	HongKong/VM22005395/2022|2022-01-29	Indonesia/JK-NIHRD-WGS_22_01279/2022|2022-01-17	2022.04	0	22.1875
2022-01-14	2022-02-01	2022-02-01	1	HongKong/VM22006051/2022|2022-02-01	Slovenia/87207/2022|2022-01-19	2022.05	0	17.6162
2021-12-22	2022-01-07	2022-01-07	1	HongKong/VOC-236-P2-S19-iseq/2022|2022-01-07	Colombia/BOL-UNIMOL-VG-547/2022|2022-01-05	2022.01	0	15.4206
2021-12-16	2022-01-02	2022-01-02	1	HongKong/WHP5169-S4-iseq/2022|2022-01-02	Guinea/LFHVG-G0607/2022|2022-01-03	2022.01	0	16.6676
2021-12-25	2022-01-03	2022-01-03	1	HongKong/WHP5172-S7-iseq/2022|2022-01-03	Canada/BC-BCCDC-382172/2022|2022-03-01	2022.16	0	8.65123
2021-12-10	2022-01-12	2022-01-12	1	HongKong/WHP5187-S2-iseq/2022|2022-01-12	Argentina/INEI116386/2021|2021-12-23	2021.98	0	32.432
2021-12-22	2022-01-07	2022-01-07	1	HongKong/WHP5188-S3-iseq/2022|2022-01-07	Hungary/mbl_00096/2022|2022-01-03	2022.01	0	15.3502
2021-12-18	2022-01-08	2022-01-08	1	HongKong/WHP5189-S4-iseq/2022|2022-01-08	Belize/CML-383/2022|2022-01-09	2022.02	0	21.0737
2021-12-16	2022-01-07	2022-01-07	1	HongKong/WHP5199-S13-iseq/2022|2022-01-07	Suriname/SR-881/2021|2021-12-27	2021.99	0	21.3858
2021-12-22	2022-01-08	2022-01-08	1	HongKong/WHP5200-S14-iseq/2022|2022-01-08	Kosovo/CO-00634-XXK000_9167/2021|2021-12-20	2021.97	0	16.4079
2021-12-09	2022-01-08	2022-01-08	1	HongKong/WHP5202/2022|2022-01-08	Benin/NMIMR-726208/2022|2022-01-22	2022.06	0	29.7703
2021-12-18	2022-01-08	2022-01-08	1	HongKong/WHP5205/2022|2022-01-08	Guinea/LFHVG-G0595/2021|2021-12-22	2021.97	0	21.0995
2021-12-04	2022-01-07	2022-01-07	1	HongKong/WHP5210/2022|2022-01-07	Ethiopia/ILRI_COVM02915/2021|2021-12-27	2021.99	0	33.514
2021-12-05	2022-01-06	2022-01-06	1	HongKong/WHP5212/2022|2022-01-06	Greece/318975/2021|2021-12-22	2021.97	0	31.82
2021-12-17	2022-01-06	2022-01-06	1	HongKong/WHP5214/2022|2022-01-06	Brazil/SP-IB_147516/2022|2022-01-03	2022.01	0	19.2721
2021-12-29	2022-01-06	2022-01-06	1	HongKong/WHP5217/2022|2022-01-06	Sweden/461847972308/2022|2022-02-09	2022.11	0	7.6092
2021-12-26	2022-01-04	2022-01-04	1	HongKong/WHP5220/2022|2022-01-04	Canada/SK-NML-284594/2021|2021-12-28	2021.99	0	8.47648
2021-12-30	2022-01-04	2022-01-04	1	HongKong/WHP5221/2022|2022-01-04	HongKong/HK-HKPU-12750/2022|2022-01-04	2022.01	0	4.34589
2021-12-31	2022-01-16	2022-01-16	1	HongKong/WHP5432-S6-iseq/2022|2022-01-16	Mauritius/N32081/2022|2022-01-12	2022.03	0	15.7978
2021-12-26	2022-01-16	2022-01-16	1	HongKong/WHP5435/2022|2022-01-16	Italy/UMB-IZSGC-482_1_31/2022|2022-01-03	2022.01	0	20.3991
2022-01-04	2022-01-12	2022-01-12	1	HongKong/WHP5438/2022|2022-01-12	Greece/45645/2021|2021-12-23	2021.98	0	7.47941
2022-01-04	2022-01-10	2022-01-10	1	HongKong/WHP5448/2022|2022-01-10	Belgium/MBLG-CTMAPF14519119/2022|2022-04-23	2022.31	0	5.54493
2021-12-31	2022-01-10	2022-01-10	1	HongKong/WHP5449/2022|2022-01-10	Italy/SIC_CQRC_3422006262/2022|2022-01-18	2022.05	0	10.1896
2022-01-02	2022-01-11	2022-01-11	1	HongKong/WHP5451-S11-iseq/2022|2022-01-11	HongKong/HK-HKPU-12708/2022|2022-01-03	2022.01	0	8.69148
2022-01-09	2022-01-17	2022-01-17	1	HongKong/WHP5469-S16-iseq/2022|2022-01-17	HongKong/VM22002521/2022|2022-01-16	2022.04	0	7.65469
2022-01-06	2022-01-18	2022-01-18	1	HongKong/WHP5473/2022|2022-01-18	HongKong/HKU-220213-374/2022|2022-01-20	2022.05	0	11.3753
2022-01-05	2022-01-16	2022-01-16	1	HongKong/WHP5476/2022|2022-01-16	HongKong/CM22000143/2022|2022-01-14	2022.04	0	10.5465
2021-12-26	2022-01-16	2022-01-16	1	HongKong/WHP5477/2022|2022-01-16	Germany/BW-RKI-I-477991/2022|2022-01-16	2022.04	0	20.6382
2021-12-28	2022-01-07	2022-01-07	1	HongKong/WHP5483-S20-iseq/2022|2022-01-07	Argentina/INEI118884/2022|2022-01-08	2022.02	0	9.40582
2021-12-15	2022-01-08	2022-01-08	1	HongKong/WHP5484/2022|2022-01-08	Serbia/Belgrade-411201_1101/2022|2022-01-11	2022.03	0	23.9884
2022-01-03	2022-02-04	2022-02-04	1	HongKong/WHP5899-S6-iseq/2022|2022-02-04	Greece/317746/2021|2021-12-23	2021.98	0	31.8467
2022-01-09	2022-02-04	2022-02-04	1	HongKong/WHP5899/2022|2022-02-04	Mayotte/HCL022011509001/2022|2022-01-06	2022.01	0	25.7631
2022-01-09	2022-01-19	2022-01-19	2	HongKong/WHP5465/2022|2022-01-19;HongKong/HK-HKPU-13076/2022|2022-01-19	Romania/DJ_509369/2022|2022-02-24	2022.15	0	9.42909
2022-01-07	2022-01-19	2022-01-20	2	HongKong/HKU-220213-387/2022|2022-01-20;HongKong/HK-HKPU-13083/2022|2022-01-19	Russia/MOW-PMVL-OHS111/2022|2022-01-24	2022.06	1	12.1235
2021-12-10	2022-01-07	2022-01-21	2	HongKong/HK-HKPU-13108/2022|2022-01-21;HongKong/HK-HKPU-12870/2022|2022-01-07	Suriname/SR-881/2021|2021-12-27	2021.99	14	27.542
2021-12-25	2022-01-05	2022-01-10	2	HongKong/VM22000759/2022|2022-01-05;HongKong/HKU-220213-341/2022|2022-01-10	Belize/CML-359/2022|2022-01-03	2022.01	5	10.8129
2021-12-10	2022-01-04	2022-01-04	2	HongKong/WHP5176-S11-iseq/2022|2022-01-04;HongKong/HK-HKPU-12731/2022|2022-01-04	HongKong/HKU-220213-349/2022|2022-01-11	2022.03	0	24.3151
2022-01-05	2022-01-12	2022-01-13	2	HongKong/HKU-220213-352/2022|2022-01-13;HongKong/HK-HKPU-12994/2022|2022-01-12	Russia/ULY-RII-MH65556S/2022|2022-01-14	2022.04	1	7.16908
2021-12-28	2022-01-02	2022-01-02	2	HongKong/WHP5170-S5-iseq/2022|2022-01-02;HongKong/HK-HKPU-12681/2022|2022-01-02	Ireland/OY-NVRL-S22IRL00087878/2022|2022-01-25	2022.07	0	4.85004
2021-12-27	2022-01-04	2022-01-04	2	HongKong/WHP5181-S16-iseq/2022|2022-01-04;HongKong/HK-HKPU-12760/2022|2022-01-04	Australia/VIC30679/2021|2021-12-21	2021.97	0	7.64866
2021-12-23	2022-01-02	2022-01-03	2	HongKong/HK-HKPU-12693/2022|2022-01-02;HongKong/HK-HKPU-12709/2022|2022-01-03	Canada/BC-BCCDC-349535/2022|2022-01-27	2022.07	1	9.2694
2021-12-26	2022-01-03	2022-01-03	2	HongKong/WHP5174-S9-iseq/2022|2022-01-03;HongKong/HK-HKPU-12727/2022|2022-01-03	Panama/SEQ928-GMI/2022|2022-01-03	2022.01	0	7.24086
2022-01-05	2022-01-10	2022-01-10	2	HongKong/WHP5447/2022|2022-01-10;HongKong/HK-HKPU-12950/2022|2022-01-10	Portugal/PT23593/2021|2021-12-12	2021.95	0	5.00043
2021-12-29	2022-01-04	2022-01-10	2	HongKong/WHP5179-S14-iseq/2022|2022-01-04;HongKong/HK-HKPU-12957/2022|2022-01-10	HongKong/HK-HKPU-12756/2022|2022-01-04	2022.01	6	6.19596
2021-12-26	2022-01-04	2022-01-11	2	HongKong/HK-HKPU-12979/2022|2022-01-11;HongKong/HKU-220213-336/2022|2022-01-04	HongKong/HK-HKPU-12676/2022|2022-01-02	2022	7	8.70124
2022-01-03	2022-01-09	2022-01-09	2	HongKong/WHP5486/2022|2022-01-09;HongKong/HK-HKPU-12914/2022|2022-01-09	Japan/PG-186200/2022|2022-01-18	2022.05	0	5.90193
2021-12-28	2022-01-03	2022-01-03	2	HongKong/WHP5171-S6-iseq/2022|2022-01-03;HongKong/HK-HKPU-12700/2022|2022-01-03	Azerbaijan/MHTM5/2022|2022-01-10	2022.02	0	5.71283
2022-01-06	2022-01-11	2022-01-12	2	HongKong/CM22000132/2022|2022-01-11;HongKong/HK-HKPU-12999/2022|2022-01-12	Israel/CVL-8000896/2021|2021-12-30	2021.99	1	4.28341
2021-12-14	2022-01-04	2022-01-04	2	HongKong/WHP5180-S15-iseq/2022|2022-01-04;HongKong/HK-HKPU-12757/2022|2022-01-04	USA/VA-CDC-LC0430251/2021|2021-12-15	2021.95	0	20.7647
2022-01-06	2022-01-14	2022-01-14	2	HongKong/WHP5445/2022|2022-01-14;HongKong/HK-HKPU-PU22TM214204/2022|2022-01-14	Norway/Ahus-2862/2022|2022-01-15	2022.04	0	7.91442
2022-01-05	2022-01-12	2022-01-18	2	HongKong/HK-HKPU-13006/2022|2022-01-12;HongKong/HKU-220213-364/2022|2022-01-18	Turkey/HSGM-F19474/2022|2022-01-20	2022.05	6	6.78163
2021-12-29	2022-01-05	2022-01-17	2	HongKong/WHP5468/2022|2022-01-17;HongKong/HK-HKPU-12781/2022|2022-01-05	Ireland/WD-NVRL-S22IRL00064676/2022|2022-01-17	2022.04	12	6.33512
2022-01-19	2022-02-01	2022-02-09	2	HongKong/CM22000263/2022|2022-02-01;HongKong/HK-HKPU-PU22TM237960/2022|2022-02-09	DRC/INRB-RDC-973/2021|2021-12-16	2021.96	8	12.2316
2021-12-29	2022-01-03	2022-01-10	2	HongKong/HK-HKPU-12708/2022|2022-01-03;HongKong/HK-HKPU-12945/2022|2022-01-10	HongKong/WHP5451-S11-iseq/2022|2022-01-11	2022.03	7	4.74599
2022-01-01	2022-01-06	2022-01-10	2	HongKong/HK-HKPU-12961/2022|2022-01-10;HongKong/HK-HKPU-12811/2022|2022-01-06	Chile/LL-17707/2022|2022-01-26	2022.07	4	5.18608
2022-01-10	2022-01-21	2022-01-21	2	HongKong/WHP5421/2022|2022-01-21;HongKong/HK-HKPU-13109/2022|2022-01-21	USA/CT-SEMA4-2900/2022|2022-01-14	2022.04	0	10.4661
2022-01-10	2022-01-21	2022-01-21	2	HongKong/WHP5407/2022|2022-01-21;HongKong/HK-HKPU-13115/2022|2022-01-21	Canada/BC-BCCDC-319513/2021|2021-12-31	2022	0	10.5598
2022-01-09	2022-01-19	2022-01-20	2	HongKong/HKU-220213-385/2022|2022-01-20;HongKong/HK-HKPU-13081/2022|2022-01-19	Guatemala/4672-GMI/2021|2021-12-22	2021.97	1	9.55693
2021-12-29	2022-01-03	2022-01-04	2	HongKong/VM22000344/2022|2022-01-03;HongKong/HK-HKPU-12751/2022|2022-01-04	Portugal/PT24058/2021|2021-12-21	2021.97	1	4.9545
2022-01-07	2022-01-12	2022-01-12	2	HongKong/HK-HKPU-13002/2022|2022-01-12;HongKong/WHP5437/2022|2022-01-12	Chile/AI-33520/2022|2022-03-01	2022.16	0	5.13753
2022-01-06	2022-01-14	2022-01-16	2	HongKong/CM22000141/2022|2022-01-14;HongKong/HK-HKPU-13037/2022|2022-01-16	Argentina/INEI116383/2021|2021-12-21	2021.97	2	7.52549
2022-01-04	2022-01-09	2022-01-20	2	HongKong/WHP5487/2022|2022-01-09;HongKong/HKU-220213-391/2022|2022-01-20	Switzerland/ZH-UZH-IMV-46083594/2021|2021-12-26	2021.98	11	4.7643
2022-01-10	2022-01-23	2022-01-24	2	HongKong/HK-HKPU-13355/2022|2022-01-24;HongKong/HKU-220213-406/2022|2022-01-23	Mexico/PUE_IBT_IMSS_6919/2022|2022-03-07	2022.18	1	12.6635
2022-01-03	2022-01-19	2022-01-19	2	HongKong/WHP5422/2022|2022-01-19;HongKong/HK-HKPU-13077/2022|2022-01-19	Brazil/RJ-NVBS12424GENOV828597094550/2022|2022-01-03	2022.01	0	15.3831
2021-12-28	2022-01-06	2022-01-17	2	HongKong/WHP5467/2022|2022-01-17;HongKong/HK-HKPU-12834/2022|2022-01-06	HongKong/HK-HKPU-13166/2022|2022-01-23	2022.06	11	8.49123
2021-12-29	2022-01-03	2022-01-04	2	HongKong/VM22000335/2022|2022-01-03;HongKong/HK-HKPU-12761/2022|2022-01-04	Israel/ICH-741215612/2022|2022-04-01	2022.25	1	4.77585
2021-12-10	2022-01-07	2022-01-11	2	HongKong/WHP5452/2022|2022-01-11;HongKong/VOC236-P1D0/2022|2022-01-07	Guinea/LFHVG-G0504/2021|2021-12-30	2021.99	4	27.4191
2021-12-20	2022-01-08	2022-01-12	3	HongKong/HK-HKPU-12989/2022|2022-01-12;HongKong/WHP5485/2022|2022-01-08;HongKong/HKU-220213-345/2022|2022-01-11	HongKong/VM22000770/2022|2022-01-05	2022.01	4	18.8224
2021-12-30	2022-01-08	2022-01-20	3	HongKong/WHP5201-S15-iseq/2022|2022-01-08;HongKong/HKU-220213-375/2022|2022-01-20;HongKong/HK-HKPU-12880/2022|2022-01-08	Austria/AGES-164598/2021|2021-12-14	2021.95	12	9.05113
2022-01-02	2022-01-13	2022-01-13	3	HongKong/HK-HKPU-13017/2022|2022-01-13;HongKong/WHP5443/2022|2022-01-13;HongKong/HK-HKPU-13016/2022|2022-01-13	Montenegro/CO-00688_MNE000_1145412202/2022|2022-01-15	2022.04	0	10.6667
2021-12-30	2022-01-18	2022-01-20	3	HongKong/WHP5471/2022|2022-01-18;HongKong/HK-HKPU-13054/2022|2022-01-18;HongKong/HKU-220213-393/2022|2022-01-20	Taiwan/NTU138/2022|2022-01-19	2022.05	2	18.2298
2022-01-02	2022-01-19	2022-01-20	3	HongKong/HKU-220213-380/2022|2022-01-20;HongKong/HKU-220213-386/2022|2022-01-20;HongKong/HK-HKPU-13087/2022|2022-01-19	Israel/ICH-741108022/2021|2021-12-22	2021.97	1	16.8629
2022-01-07	2022-01-19	2022-01-20	3	HongKong/HKU-220213-370/2022|2022-01-20;HongKong/HK-HKPU-13082/2022|2022-01-19;HongKong/WHP5425/2022|2022-01-19	Russia/TUL-RII-MH62623S/2022|2022-01-26	2022.07	1	11.438
2021-12-24	2022-01-06	2022-01-11	3	HongKong/WHP5193-S8-iseq/2022|2022-01-06;HongKong/HKU-220213-344/2022|2022-01-11;HongKong/HK-HKPU-12837/2022|2022-01-06	DRC/INRB-RDC-972/2021|2021-12-15	2021.95	5	12.9362
2022-01-07	2022-01-23	2022-02-04	3	HongKong/HKU-220213-405/2022|2022-01-23;HongKong/HK-HKPU-PU22TM235038/2022|2022-02-04;HongKong/HK-HKPU-13346/2022|2022-01-24	Russia/KL-RII-MH67354S/2022|2022-02-07	2022.1	12	15.932
2021-12-10	2022-01-04	2022-01-12	4	HongKong/WHP5439/2022|2022-01-12;HongKong/HK-HKPU-13005/2022|2022-01-12;HongKong/WHP5177-S12-iseq/2022|2022-01-04;HongKong/HK-HKPU-12753/2022|2022-01-04	Australia/NSW-ICPMR-18359/2021|2021-12-18	2021.96	8	24.9077
2021-12-25	2022-01-04	2022-01-05	4	HongKong/WHP5481-S19-iseq/2022|2022-01-05;HongKong/HK-HKPU-12785/2022|2022-01-05;HongKong/VM22000362/2022|2022-01-04;HongKong/HKU-220114-007/2022|2022-01-04	Chile/RM-197474/2021|2021-12-24	2021.98	1	9.89475
2021-12-14	2022-01-09	2022-01-20	4	HongKong/WHP5490/2022|2022-01-09;HongKong/WHP5488/2022|2022-01-09;HongKong/HKU-220213-373/2022|2022-01-20;HongKong/HK-HKPU-12925/2022|2022-01-09	Guatemala/INC-LNS-197/2021|2021-12-30	2021.99	11	25.4017
2021-12-25	2022-01-09	2022-01-20	5	HongKong/HK-HKPU-12909/2022|2022-01-09;HongKong/HKU-220213-372/2022|2022-01-20;HongKong/HKU-220326-129/2022|2022-01-09;HongKong/WHP5479-S18-iseq/2022|2022-01-12;HongKong/HK-HKPU-PU22TM212995/2022|2022-01-14	Peru/HUC-INS-14277/2022|2022-01-31	2022.08	11	14.7273
2021-12-27	2022-01-08	2022-01-13	5	HongKong/HK-HKPU-12878/2022|2022-01-08;HongKong/WHP5203/2022|2022-01-08;HongKong/HKU-220213-357/2022|2022-01-13;HongKong/HKU-220213-353/2022|2022-01-13;HongKong/HK-HKPU-12995/2022|2022-01-12	Singapore/9501/2021|2021-12-24	2021.98	5	11.568
2021-12-09	2022-01-01	2022-01-03	6	HongKong/HK-HKPU-12673/2022|2022-01-02;HongKong/CH22000024/2022|2022-01-01;HongKong/WHP5161-S12-iseq/2022|2022-01-02;HongKong/HKU-220114-004/2022|2022-01-01;HongKong/HKU-220114-006/2022|2022-01-03;HongKong/CH22000162/2022|2022-01-02	Colombia/MAG-CGBM-S03012022-05/2021|2021-12-23	2021.98	2	22.5281
2021-10-31	2022-01-01	2022-01-20	59	HongKong/HK-HKPU-12696/2022|2022-01-02;HongKong/HK-HKPU-12841/2022|2022-01-07;HongKong/HKU-220213-339/2022|2022-01-06;HongKong/HK-HKPU-12913/2022|2022-01-09;HongKong/HK-HKPU-13033/2022|2022-01-15;HongKong/WHP5470/2022|2022-01-17;HongKong/VM22000358/2022|2022-01-03;HongKong/HKU-220213-338/2022|2022-01-04;HongKong/HK-HKPU-13011/2022|2022-01-13;HongKong/HKU-220213-333/2022|2022-01-01;HongKong/HK-HKP…	Canada/BC-BCCDC-314299/2021|2021-12-23	2021.98	20	62
