# Supplementary material for: Resurgence of Omicron BA.2 in SARS-CoV-2 infection-naive Hong Kong
Source: Nat Commun. 2023 Apr 27;14:2422. doi: 10.1038/s41467-023-38201-5 (PMC10134727; doi:10.1038/s41467-023-38201-5)
Supplement: Supplementary file 5 — Supplementary Data 2 [file 41467_2023_38201_MOESM5_ESM.xlsx]

## Sheet: Supplementary Data 2-Delta_MCC_
tmrca	first_sample_date	last_sample_date	num_samples	samples	first_sister_tip	first_sister_date	known_duration	undetected_duration
2022-01-08	2022-01-15	2022-01-16	2	HongKong/CM22000144/2022|2022-01-15;HongKong/HK-HKPU-13040/2022|2022-01-16	Thailand/Bangkok-CONI-1696/2022|2022-01-13	2022.03	1	7.15713
2022-01-04	2022-01-12	2022-01-12	2	HongKong/WHP5480/2022|2022-01-12;HongKong/HK-HKPU-12997/2022|2022-01-12	Cambodia/903689/2022|2022-01-12	2022.03	0	7.36634
2021-10-25	2022-01-15	2022-02-13	118	hamster/HongKong/SAD0022-S1/2022|2022-01-18;hamster/HongKong/SAD0023-S2/2022|2022-01-18;HongKong/HK-HKPU-13281/2022|2022-01-23;hamster/HongKong/SAD0026-S5/2022|2022-01-18;HongKong/VM22002974/2022|2022-01-17;HongKong/VM22003089/2022|2022-01-19;HongKong/WHP5186-S1-iseq/2022|2022-01-17;hamster/HongKong/WHP5235-S6/2022|2022-01-17;hamster/HongKong/WHP5230-S3/2022|2022-01-17;env/HongKong/CH22006536-1/2…	Slovakia/36682/2021|2021-11-20	2021.88	29	81.8032
2021-12-21	2022-01-05	2022-01-05	3	HongKong/HK-HKPU-12783/2022|2022-01-05;HongKong/HK-HKPU-12770/2022|2022-01-05;HongKong/WHP5222/2022|2022-01-05	Luxembourg/LNS5818578/2021|2021-12-13	2021.95	0	14.9941
2021-08-11	2022-01-01	2022-01-01	1	HongKong/HK-HKPU-12670/2022|2022-01-01	Lebanon/LAU-CVD-658/2021|2021-11-05	2021.84	0	142.216
