# Supplementary material for: Resurgence of Omicron BA.2 in SARS-CoV-2 infection-naive Hong Kong
Source: Nat Commun. 2023 Apr 27;14:2422. doi: 10.1038/s41467-023-38201-5 (PMC10134727; doi:10.1038/s41467-023-38201-5)
Supplement: Supplementary file 6 — Supplementary Data 3 [file 41467_2023_38201_MOESM6_ESM.xlsx]

## Sheet: Supplementary Data 3-BA.2.*_MCC
tmrca	first_sample_date	last_sample_date	num_samples	samples	first_sister_tip	first_sister_date	known_duration	undetected_duration
2022-04-03	2022-04-08	2022-04-08	2	HongKong/CM22000707/2022|2022-04-08;HongKong/HK-HKPU-PUB09333464A/2022|2022-04-08	Philippines/PH-RITM-1063/2022|2022-02-16	2022.13	0	4.52736
2021-12-24	2022-01-03	2022-01-07	2	HongKong/HK-HKPU-12701/2022|2022-01-03;HongKong/HK-HKPU-12869/2022|2022-01-07	Brunei/9822003946/2022|2022-01-10	2022.02	4	9.62033
2021-12-27	2022-01-01	2022-01-03	2	HongKong/VM22000090/2022|2022-01-01;HongKong/HK-HKPU-12702/2022|2022-01-03	HongKong/VM22000059/2022|2022-01-01	2022	2	4.28957
2021-12-28	2022-01-01	2022-01-01	2	HongKong/VM22000057/2022|2022-01-01;HongKong/HK-HKPU-12657/2022|2022-01-01	HongKong/HK-HKPU-12713/2022|2022-01-03	2022.01	0	4.18594
2021-12-23	2022-01-01	2022-01-09	3	HongKong/HK-HKPU-12937/2022|2022-01-09;HongKong/HK-HKPU-12715/2022|2022-01-03;HongKong/VM22000060/2022|2022-01-01	Philippines/PH-RITM-654/2021|2021-12-23	2021.98	8	9.05468
2021-12-30	2022-01-03	2022-01-03	2	HongKong/HK-HKPU-12717/2022|2022-01-03;HongKong/VM22000325/2022|2022-01-03	Philippines/PH-RITM-654/2021|2021-12-23	2021.98	0	3.95734
2021-12-30	2022-01-04	2022-01-07	2	HongKong/HK-HKPU-12863/2022|2022-01-07;HongKong/HK-HKPU-12742/2022|2022-01-04	HongKong/HK-HKPU-12695/2022|2022-01-02	2022	3	4.9918
2022-01-10	2022-01-14	2022-01-14	2	HongKong/WHP5446/2022|2022-01-14;HongKong/HK-HKPU-13029/2022|2022-01-14	HongKong/HK-HKPU-12711/2022|2022-01-03	2022.01	0	3.5054
2021-12-22	2022-01-01	2022-01-03	2	HongKong/HK-HKPU-12721/2022|2022-01-03;HongKong/HK-HKPU-12663/2022|2022-01-01	HongKong/HK-HKPU-12688/2022|2022-01-02	2022	2	9.48503
2021-12-29	2022-01-03	2022-01-04	2	HongKong/HK-HKPU-12743/2022|2022-01-04;HongKong/HK-HKPU-12706/2022|2022-01-03	Philippines/PH-PGC-102406/2021|2021-12-23	2021.98	1	4.89526
2021-12-30	2022-01-03	2022-01-05	2	HongKong/WHP5223/2022|2022-01-05;HongKong/VM22000407/2022|2022-01-03	HongKong/HK-HKPU-12766/2022|2022-01-04	2022.01	2	3.87843
2021-12-13	2022-01-03	2022-01-23	5	HongKong/VM22000135_HKUVOC0588P2/2022|2022-01-03;HongKong/VM22000138_HKUVOC0589P2/2022|2022-01-03;HongKong/VM22000138_HKUVOC0589/2022|2022-01-03;HongKong/VOC-588-P3-S18-iseq/2022|2022-01-23;HongKong/VM22000135_HKUVOC0588/2022|2022-01-03	HongKong/HK-HKPU-12661/2022|2022-01-01	2022	20	20.3975
2022-04-04	2022-04-08	2022-04-08	2	HongKong/CM22000702/2022|2022-04-08;HongKong/HK-HKPU-PUB076121536/2022|2022-04-08	USA/IN-CDC-QDX34747208/2022|2022-03-11	2022.19	0	3.78261
2021-12-24	2022-01-01	2022-01-03	3	HongKong/WHP5173-S8-iseq/2022|2022-01-03;HongKong/HK-HKPU-12722/2022|2022-01-03;HongKong/VM22000061/2022|2022-01-01	Jordan/Biolab0531/2022|2022-01-06	2022.01	2	7.41653
2021-12-30	2022-01-06	2022-01-07	2	HongKong/WHP5213/2022|2022-01-06;HongKong/HK-HKPU-12845/2022|2022-01-07	Indonesia/KR-NIHRD-WGS-22-00433/2022|2022-01-05	2022.01	1	7.13994
2022-04-05	2022-04-08	2022-04-08	2	HongKong/CM22000705/2022|2022-04-08;HongKong/HK-HKPU-PUB061691447/2022|2022-04-08	Vietnam/PIHCM_1084/2022|2022-03-23	2022.22	0	2.65902
2021-12-30	2022-01-04	2022-01-06	2	HongKong/HK-HKPU-12832/2022|2022-01-06;HongKong/HK-HKPU-12738/2022|2022-01-04	Brunei/9822004703/2022|2022-01-11	2022.03	2	4.38999
2021-12-20	2022-01-01	2022-01-06	6	HongKong/HK-HKPU-12714/2022|2022-01-03;HongKong/WHP5167-S2-iseq/2022|2022-01-01;HongKong/HK-HKPU-12716/2022|2022-01-03;HongKong/VM22000411/2022|2022-01-03;HongKong/WHP5218/2022|2022-01-06;HongKong/HK-HKPU-PU22TM200668/2022|2022-01-06	HongKong/VM22000323/2022|2022-01-03	2022.01	5	12.0105
2022-03-25	2022-04-01	2022-04-05	2	HongKong/CM22000686/2022|2022-04-05;HongKong/CM22000641/2022|2022-04-01	Canada/BC-BCCDC-378359/2022|2022-02-23	2022.15	4	7.01014
2021-12-29	2022-01-03	2022-01-03	2	HongKong/VM22000323/2022|2022-01-03;HongKong/VM22000322/2022|2022-01-03	HongKong/HK-HKPU-12833/2022|2022-01-06	2022.01	0	4.31055
2022-03-07	2022-04-02	2022-04-06	2	HongKong/CM22000653/2022|2022-04-02;HongKong/CM22000696/2022|2022-04-06	USA/SC-CDC-QDX34992118/2022|2022-03-18	2022.21	4	25.4394
2021-12-08	2022-01-01	2022-01-14	6	HongKong/HK-HKPU-12690/2022|2022-01-02;HongKong/HK-HKPU-PU22TM214206/2022|2022-01-14;HongKong/HK-HKPU-12719/2022|2022-01-03;HongKong/HK-HKPU-12718/2022|2022-01-03;HongKong/VM22000058/2022|2022-01-01;HongKong/HK-HKPU-12691/2022|2022-01-02	HongKong/HK-HKPU-12672/2022|2022-01-01	2022	13	23.2907
2021-12-21	2022-01-01	2022-01-07	2	HongKong/HK-HKPU-12659/2022|2022-01-01;HongKong/HK-HKPU-12846/2022|2022-01-07	HongKong/HK-HKPU-12672/2022|2022-01-01	2022	6	10.779
2022-01-18	2022-01-27	2022-02-09	20	HongKong/HKU-220213-413/2022|2022-01-27;HongKong/HK-HKPU-PU22TM236711/2022|2022-02-07;HongKong/HKU-220213-425/2022|2022-02-01;HongKong/HK-HKPU-PU22TM236702/2022|2022-02-07;HongKong/CH22015264/2022|2022-01-31;HongKong/HK-HKPU-PU22TM236734/2022|2022-02-07;HongKong/HK-HKPU-PU22TM235042/2022|2022-02-04;HongKong/VM22005660/2022|2022-01-31;HongKong/HK-HKPU-PU22TM236732/2022|2022-02-07;HongKong/CH220156…	HongKong/HK-HKPU-13729/2022|2022-01-27	2022.07	13	8.9545
2022-01-01	2022-01-10	2022-01-20	6	HongKong/HK-HKPU-12964/2022|2022-01-10;HongKong/HK-HKPU-13015/2022|2022-01-13;HongKong/HK-HKPU-13046/2022|2022-01-16;HongKong/HKU-220213-379/2022|2022-01-20;HongKong/HKU-220213-346/2022|2022-01-11;HongKong/HK-HKPU-12968/2022|2022-01-11	Nepal/DH_040/2022|2022-01-10	2022.02	10	8.88467
2022-01-23	2022-01-27	2022-02-07	2	HongKong/HK-HKPU-13731/2022|2022-01-27;HongKong/HK-HKPU-PU22TM236681/2022|2022-02-07	Singapore/9859/2021|2021-12-31	2022	11	3.35695
2022-01-02	2022-01-08	2022-01-14	4	HongKong/HK-HKPU-12980/2022|2022-01-11;HongKong/HK-HKPU-12899/2022|2022-01-08;HongKong/HKU-220213-347/2022|2022-01-11;HongKong/HK-HKPU-PU22TM213531/2022|2022-01-14	HongKong/HK-HKPU-12896/2022|2022-01-08	2022.02	6	5.89373
2022-03-24	2022-04-04	2022-04-04	2	HongKong/HK-HKPU-PUB090599855/2022|2022-04-04;HongKong/CM22000672/2022|2022-04-04	Georgia/Tb-sNGS4659/2022|2022-02-22	2022.14	0	10.6757
2022-03-31	2022-04-04	2022-04-04	2	HongKong/CM22000671/2022|2022-04-04;HongKong/HK-HKPU-PUB086799721/2022|2022-04-04	Belgium/ULG-25284/2022|2022-03-04	2022.17	0	3.9557
2022-04-05	2022-04-09	2022-04-09	2	HongKong/CM22000722/2022|2022-04-09;HongKong/HK-HKPU-PUB082650316/2022|2022-04-09	Bulgaria/22BG-EU_016643_Pl156/2022|2022-01-25	2022.07	0	4.05783
2022-01-27	2022-02-01	2022-02-01	3	HongKong/VM22006131/2022|2022-02-01;HongKong/VM22006129/2022|2022-02-01;HongKong/VM22006130/2022|2022-02-01	Bulgaria/22BG-EU_016643_Pl156/2022|2022-01-25	2022.07	0	4.46851
2022-01-10	2022-01-13	2022-01-13	2	HongKong/HK-HKPU-13013/2022|2022-01-13;HongKong/HK-HKPU-13009/2022|2022-01-13	Bangladesh/BSMMU_Laila_991/2022|2022-02-03	2022.09	0	2.88924
2022-01-09	2022-01-13	2022-01-13	2	HongKong/WHP5444/2022|2022-01-13;HongKong/HK-HKPU-13019/2022|2022-01-13	Aruba/AW-RIVM-94730/2022|2022-03-21	2022.22	0	3.26069
2022-04-15	2022-04-18	2022-04-21	2	HongKong/CM22000871/2022|2022-04-21;HongKong/HK-HKPU-PUB089183144/2022|2022-04-18	Greece/17496/2022|2022-03-16	2022.2	3	2.90269
2022-01-09	2022-01-12	2022-01-13	2	HongKong/HKU-220213-351/2022|2022-01-13;HongKong/HK-HKPU-12993/2022|2022-01-12	Croatia/34691/2022|2022-03-28	2022.24	1	2.45609
2022-01-09	2022-01-12	2022-01-13	2	HongKong/HK-HKPU-12990/2022|2022-01-12;HongKong/HK-HKPU-13008/2022|2022-01-13	Bangladesh/IEDCR-ideSHi-GSB01-267/2022|2022-02-07	2022.1	1	3.01697
2022-04-15	2022-04-19	2022-04-23	2	HongKong/CM22000891/2022|2022-04-23;HongKong/HK-HKPU-PUB092938983/2022|2022-04-19	Myanmar/DSMRC-072/2022|2022-03-12	2022.19	4	3.92472
2022-01-20	2022-01-27	2022-01-30	3	HongKong/HK-HKPU-13739/2022|2022-01-27;HongKong/HK-HKPU-13740/2022|2022-01-27;HongKong/VM22005574/2022|2022-01-30	Myanmar/DSMRC-091/2022|2022-02-19	2022.13	3	6.22612
2022-01-29	2022-02-02	2022-02-07	2	HongKong/HK-HKPU-PU22TM236707/2022|2022-02-07;HongKong/VM22006323/2022|2022-02-02	India/DL-AIIMS-COVTN69944/2022|2022-02-05	2022.1	5	3.46582
2022-01-29	2022-02-01	2022-02-04	2	HongKong/VM22006014/2022|2022-02-01;HongKong/HK-HKPU-PU22TM234733/2022|2022-02-04	HongKong/HK-HKPU-13713/2022|2022-01-27	2022.07	3	2.31141
2022-04-08	2022-04-12	2022-04-12	2	HongKong/CM22000752/2022|2022-04-12;HongKong/CM22000753/2022|2022-04-12	USA/VT-Broad-CRSP_26UTNXWS2I5YF2PH/2022|2022-04-14	2022.28	0	3.27835
2022-03-28	2022-04-13	2022-04-20	2	HongKong/CM22000843/2022|2022-04-20;HongKong/HK-HKPU-PUB089613440/2022|2022-04-13	Australia/QLD0x00DDB1/2022|2022-03-28	2022.24	7	15.8498
2022-01-17	2022-01-25	2022-01-25	17	HongKong/HK-HKPU-13410/2022|2022-01-25;HongKong/HK-HKPU-13524/2022|2022-01-25;HongKong/HK-HKPU-13453/2022|2022-01-25;HongKong/HK-HKPU-13521/2022|2022-01-25;HongKong/HK-HKPU-13413/2022|2022-01-25;HongKong/HK-HKPU-13409/2022|2022-01-25;HongKong/HK-HKPU-13522/2022|2022-01-25;HongKong/HK-HKPU-13407/2022|2022-01-25;HongKong/HK-HKPU-13411/2022|2022-01-25;HongKong/HK-HKPU-13405/2022|2022-01-25;HongKong/…	Indonesia/RI-NIHRD-WGS.22.04334/2022|2022-03-15	2022.2	0	7.76729
2022-01-01	2022-01-08	2022-01-12	3	HongKong/WHP5206/2022|2022-01-08;HongKong/HK-HKPU-12996/2022|2022-01-12;HongKong/HK-HKPU-12915/2022|2022-01-09	HongKong/HK-HKPU-12943/2022|2022-01-10	2022.02	4	7.06522
2022-03-25	2022-04-02	2022-04-02	2	HongKong/CM22000648/2022|2022-04-02;HongKong/HK-HKPU-PUB093396262/2022|2022-04-02	Estonia/RC0637595/2022|2022-03-13	2022.19	0	8.0939
2022-04-05	2022-04-09	2022-04-09	2	HongKong/CM22000721/2022|2022-04-09;HongKong/HK-HKPU-PUB082650723/2022|2022-04-09	Switzerland/VD-ETHZ-37166570/2022|2022-04-11	2022.27	0	3.39328
2022-04-14	2022-04-18	2022-04-18	3	HongKong/HK-HKPU-PUB093392372/2022|2022-04-18;HongKong/HK-HKPU-PUB089632011/2022|2022-04-18;HongKong/HK-HKPU-PUB089632003/2022|2022-04-18	Martinique/IPP23777/2022|2022-03-21	2022.22	0	4.14332
2022-03-25	2022-04-04	2022-04-04	2	HongKong/HK-HKPU-PUB090595515/2022|2022-04-04;HongKong/CM22000666/2022|2022-04-04	Ireland/KE-NVRL-S22IRL00237381/2022|2022-03-15	2022.2	0	10.2065
2022-03-30	2022-04-05	2022-04-09	3	HongKong/CM22000681/2022|2022-04-05;HongKong/HK-HKPU-PUB076856684/2022|2022-04-05;HongKong/CM22000726/2022|2022-04-09	Japan/IC-8121/2022|2022-04-07	2022.26	4	6.02744
2022-04-06	2022-04-09	2022-04-09	2	HongKong/CM22000723/2022|2022-04-09;HongKong/HK-HKPU-PUB076721134/2022|2022-04-09	France/IDF-IPP27528/2022|2022-04-04	2022.25	0	2.96108
2022-04-20	2022-04-23	2022-04-23	2	HongKong/CM22000883/2022|2022-04-23;HongKong/CM22000881/2022|2022-04-23	Australia/ACT5238/2022|2022-04-17	2022.29	0	2.50785
2022-03-24	2022-04-03	2022-04-03	2	HongKong/HK-HKPU-PUB076721029/2022|2022-04-03;HongKong/CM22000659/2022|2022-04-03	Scotland/QEUH-3ADB7E8/2022|2022-03-15	2022.2	0	10.2033
2022-04-13	2022-04-16	2022-04-16	2	HongKong/HK-HKPU-PUB076724079/2022|2022-04-16;HongKong/HK-HKPU-PUB092945467/2022|2022-04-16	India/TN-CDFD-W7-88/2022|2022-04-20	2022.3	0	3.17122
2021-12-31	2022-01-06	2022-01-13	2	HongKong/HKU-220213-354/2022|2022-01-13;HongKong/WHP5215/2022|2022-01-06	Algeria/3921/2022|2022-01-13	2022.03	7	6.19319
2022-03-31	2022-04-04	2022-04-08	2	HongKong/CM22000716/2022|2022-04-08;HongKong/HK-HKPU-PUB076366229/2022|2022-04-04	England/LSPA-3B9101F/2022|2022-03-20	2022.21	4	3.89089
2022-03-08	2022-04-04	2022-04-06	2	HongKong/HK-HKPU-PUB076854452/2022|2022-04-06;HongKong/HK-HKPU-PUB076725296/2022|2022-04-04	Ireland/D-NVRL-S22IRL00263557/2022|2022-03-21	2022.22	2	26.7173
2022-03-02	2022-04-03	2022-04-06	2	HongKong/HK-HKPU-PUB077122919/2022|2022-04-03;HongKong/HK-HKPU-PUB089634278/2022|2022-04-06	Liechtenstein/FL-Risch-2231604326/2022|2022-03-02	2022.16	3	31.7057
2022-02-27	2022-04-02	2022-04-03	2	HongKong/HK-HKPU-PUB07672804A/2022|2022-04-02;HongKong/HK-HKPU-PUB093394073/2022|2022-04-03	Liechtenstein/FL-Risch-2231604326/2022|2022-03-02	2022.16	1	33.3916
2022-01-20	2022-02-01	2022-02-07	8	HongKong/HK-HKPU-PU22TM234754/2022|2022-02-04;HongKong/WHP6255/2022|2022-02-01;HongKong/HK-HKPU-PU22TM236683/2022|2022-02-07;HongKong/HK-HKPU-PU22TM237519/2022|2022-02-07;HongKong/VM22006146/2022|2022-02-02;HongKong/HK-HKPU-PU22TM235690/2022|2022-02-07;HongKong/WHP5852/2022|2022-02-02;HongKong/CH22015737/2022|2022-02-01	Nepal/NPHL-S-1377/2021|2021-12-30	2021.99	6	11.7063
2022-01-31	2022-02-07	2022-04-08	17	HongKong/HK-HKPU-PU22MV030367/2022|2022-04-08;HongKong/HKU-220326-147/2022|2022-02-28;HongKong/HK-HKPU-PU22MV025688/2022|2022-03-08;HongKong/HK-HKPU-PU22MV027130/2022|2022-03-16;HongKong/VZ22064720/2022|2022-03-21;Shandong/IVDC-585/2022|2022-02-27;HongKong/HK-HKPU-PU22MV026408/2022|2022-03-11;Jiangxi/IVDC-559/2022|2022-03-20;Fujian/2022XG-2038/2022|2022-03-22;HongKong/HKU-220326-040/2022|2022-02-…	Bangladesh/IEDCR-icddrb-GSB05-080/2022|2022-01-29	2022.08	60	6.4858
2022-01-22	2022-01-31	2022-01-31	1	HongKong/CH22015243/2022|2022-01-31	HongKong/HKU-220213-403/2022|2022-01-22	2022.06	0	8.52644
2022-01-24	2022-02-02	2022-02-02	1	HongKong/CM22000272/2022|2022-02-02	HongKong/HK-HKPU-PU22TM231236/2022|2022-02-04	2022.09	0	8.37281
2022-02-12	2022-04-01	2022-04-01	1	HongKong/CM22000640/2022|2022-04-01	Palau/PW-H229428/2022|2022-03-28	2022.24	0	47.5977
2022-03-02	2022-04-01	2022-04-01	1	HongKong/CM22000643/2022|2022-04-01	Myanmar/DSMRC-093/2022|2022-02-19	2022.13	0	29.934
2022-03-16	2022-04-01	2022-04-01	1	HongKong/CM22000646/2022|2022-04-01	Brazil/SP-IB_156300/2022|2022-03-28	2022.24	0	15.9705
2022-02-11	2022-04-01	2022-04-01	1	HongKong/CM22000647/2022|2022-04-01	Hubei/IVDC-552/2022|2022-03-10	2022.19	0	48.7602
2022-02-05	2022-04-02	2022-04-02	1	HongKong/CM22000651/2022|2022-04-02	Macedonia/6044/2022|2022-01-31	2022.08	0	55.8232
2022-03-10	2022-04-03	2022-04-03	1	HongKong/CM22000660/2022|2022-04-03	Brunei/7122066593/2022|2022-03-05	2022.17	0	23.4135
2022-03-22	2022-04-03	2022-04-03	1	HongKong/CM22000661/2022|2022-04-03	HongKong/HK-HKPU-PUB061694365/2022|2022-04-03	2022.25	0	11.4155
2022-02-17	2022-04-03	2022-04-03	1	HongKong/CM22000662/2022|2022-04-03	Poland/2995WSN2022_wsseol/2022|2022-03-03	2022.17	0	45.126
2022-04-01	2022-04-04	2022-04-04	1	HongKong/CM22000664/2022|2022-04-04	Canada/ON-PHL-22-18299/2022|2022-04-05	2022.26	0	3.13126
2022-03-31	2022-04-04	2022-04-04	1	HongKong/CM22000665/2022|2022-04-04	England/LSPA-3B9101F/2022|2022-03-20	2022.21	0	3.30467
2022-02-12	2022-04-04	2022-04-04	1	HongKong/CM22000678/2022|2022-04-04	Portugal/PT31749/2022|2022-03-28	2022.24	0	51.1184
2022-02-13	2022-04-04	2022-04-04	1	HongKong/CM22000679/2022|2022-04-04	France/NAQ-HCL722002027801/2022|2022-04-04	2022.25	0	49.8302
2022-02-26	2022-04-05	2022-04-05	1	HongKong/CM22000685/2022|2022-04-05	Sweden/2432786750/2022|2022-03-10	2022.19	0	38.1393
2022-03-09	2022-04-05	2022-04-05	1	HongKong/CM22000688/2022|2022-04-05	Thailand/CONI-2360/2022|2022-03-09	2022.18	0	26.2314
2022-03-20	2022-04-06	2022-04-06	1	HongKong/CM22000689/2022|2022-04-06	Singapore/3367/2022|2022-03-30	2022.24	0	16.321
2022-02-11	2022-04-07	2022-04-07	1	HongKong/CM22000697/2022|2022-04-07	Ireland/WX-NVRL-S22IRL00240622/2022|2022-03-15	2022.2	0	54.4322
2022-04-01	2022-04-08	2022-04-08	1	HongKong/CM22000706/2022|2022-04-08	Romania/TM_513490/2022|2022-04-05	2022.26	0	7.18324
2022-03-08	2022-04-08	2022-04-08	1	HongKong/CM22000708/2022|2022-04-08	Norway/Ahus-3720/2022|2022-04-16	2022.29	0	31.0527
2022-02-10	2022-04-08	2022-04-08	1	HongKong/CM22000714/2022|2022-04-08	Seychelles/F153050/2022|2022-03-25	2022.23	0	57.0881
2022-02-13	2022-04-08	2022-04-08	1	HongKong/CM22000715/2022|2022-04-08	Maldives/MAV175968/2022|2022-02-25	2022.15	0	54.044
2022-02-07	2022-04-09	2022-04-09	1	HongKong/CM22000727/2022|2022-04-09	Lithuania/LTU000_INMEDICA_1186674/2022|2022-02-07	2022.1	0	60.7132
2022-03-11	2022-04-10	2022-04-10	1	HongKong/CM22000729/2022|2022-04-10	Martinique/IPP28002/2022|2022-04-04	2022.25	0	29.6519
2022-03-08	2022-04-10	2022-04-10	1	HongKong/CM22000730/2022|2022-04-10	Estonia/RC0566170/2022|2022-02-21	2022.14	0	33.0102
2022-02-08	2022-04-20	2022-04-20	1	HongKong/CM22000849/2022|2022-04-20	Croatia/34873/2022|2022-04-01	2022.25	0	70.5717
2022-02-13	2022-04-20	2022-04-20	1	HongKong/CM22000854/2022|2022-04-20	Pakistan/NIH-B38-S2/2022|2022-03-07	2022.18	0	65.7077
2022-04-17	2022-04-21	2022-04-21	1	HongKong/CM22000870/2022|2022-04-21	USA/CT-CDC-QDX35824686/2022|2022-04-08	2022.27	0	4.14159
2022-02-17	2022-04-22	2022-04-22	1	HongKong/CM22000872/2022|2022-04-22	Argentina/INEI120292/2022|2022-04-04	2022.25	0	63.9833
2022-04-05	2022-04-22	2022-04-22	1	HongKong/CM22000873/2022|2022-04-22	Belgium/CHUNamur14109935/2022|2022-04-02	2022.25	0	16.4581
2022-02-12	2022-04-22	2022-04-22	1	HongKong/CM22000875/2022|2022-04-22	Portugal/PT32926/2022|2022-04-11	2022.27	0	68.2908
2022-02-07	2022-04-22	2022-04-22	1	HongKong/CM22000876/2022|2022-04-22	Myanmar/DSMRC-093/2022|2022-02-19	2022.13	0	73.4874
2022-02-17	2022-04-22	2022-04-22	1	HongKong/CM22000877/2022|2022-04-22	HongKong/HK-HKPU-13094/2022|2022-01-20	2022.05	0	63.7103
2022-02-11	2022-04-23	2022-04-23	1	HongKong/CM22000880/2022|2022-04-23	SriLanka/aicbu4988/2022|2022-02-06	2022.1	0	70.6779
2022-02-12	2022-04-23	2022-04-23	1	HongKong/CM22000882/2022|2022-04-23	Georgia/Tb-sNGS4875/2022|2022-03-10	2022.19	0	69.9635
2022-03-04	2022-04-23	2022-04-23	1	HongKong/CM22000885/2022|2022-04-23	Netherlands/OV-RIVM-96512/2022|2022-03-31	2022.24	0	49.5187
2022-02-14	2022-04-23	2022-04-23	1	HongKong/CM22000889/2022|2022-04-23	Romania/DJ_510187/2022|2022-03-04	2022.17	0	67.6052
2021-12-26	2022-01-01	2022-01-01	1	HongKong/HK-HKPU-12658/2022|2022-01-01	Philippines/PH-PGC-102406/2021|2021-12-23	2021.98	0	5.58008
2021-12-11	2022-01-01	2022-01-01	1	HongKong/HK-HKPU-12660/2022|2022-01-01	Philippines/PH-RITM-1218/2022|2022-01-15	2022.04	0	20.4773
2021-12-24	2022-01-01	2022-01-01	1	HongKong/HK-HKPU-12661/2022|2022-01-01	HongKong/VM22000407/2022|2022-01-03	2022.01	0	8.08797
2021-12-27	2022-01-01	2022-01-01	1	HongKong/HK-HKPU-12671/2022|2022-01-01	Japan/TKYkbm7665/2022|2022-01-27	2022.07	0	4.4694
2021-12-10	2022-01-01	2022-01-01	1	HongKong/HK-HKPU-12672/2022|2022-01-01	HongKong/WHP5167-S2-iseq/2022|2022-01-01	2022	0	21.8006
2021-12-16	2022-01-02	2022-01-02	1	HongKong/HK-HKPU-12688/2022|2022-01-02	HongKong/HK-HKPU-12663/2022|2022-01-01	2022	0	17.0448
2021-12-24	2022-01-02	2022-01-02	1	HongKong/HK-HKPU-12689/2022|2022-01-02	HongKong/HK-HKPU-12671/2022|2022-01-01	2022	0	8.97538
2021-12-26	2022-01-02	2022-01-02	1	HongKong/HK-HKPU-12692/2022|2022-01-02	HongKong/HK-HKPU-12660/2022|2022-01-01	2022	0	7.00042
2021-12-16	2022-01-02	2022-01-02	1	HongKong/HK-HKPU-12694/2022|2022-01-02	Philippines/PH-PGC-103643/2022|2022-01-04	2022.01	0	17.1244
2021-12-26	2022-01-02	2022-01-02	1	HongKong/HK-HKPU-12695/2022|2022-01-02	HongKong/HK-HKPU-12742/2022|2022-01-04	2022.01	0	7.15594
2021-12-30	2022-01-03	2022-01-03	1	HongKong/HK-HKPU-12703/2022|2022-01-03	HongKong/VM22000086/2022|2022-01-02	2022	0	3.27337
2021-12-29	2022-01-03	2022-01-03	1	HongKong/HK-HKPU-12704/2022|2022-01-03	HongKong/HK-HKPU-12711/2022|2022-01-03	2022.01	0	4.44197
2021-12-10	2022-01-03	2022-01-03	1	HongKong/HK-HKPU-12705/2022|2022-01-03	HongKong/HK-HKPU-12659/2022|2022-01-01	2022	0	23.5113
2021-12-20	2022-01-03	2022-01-03	1	HongKong/HK-HKPU-12707/2022|2022-01-03	Philippines/PH-RITM-658/2021|2021-12-26	2021.98	0	14.1784
2021-12-21	2022-01-03	2022-01-03	1	HongKong/HK-HKPU-12711/2022|2022-01-03	HongKong/WHP5446/2022|2022-01-14	2022.04	0	12.8672
2021-12-30	2022-01-03	2022-01-03	1	HongKong/HK-HKPU-12713/2022|2022-01-03	HongKong/VM22000057/2022|2022-01-01	2022	0	3.74756
2021-12-19	2022-01-03	2022-01-03	1	HongKong/HK-HKPU-12720/2022|2022-01-03	HongKong/HK-HKPU-12740/2022|2022-01-04	2022.01	0	14.4032
2021-12-02	2022-01-03	2022-01-03	1	HongKong/HK-HKPU-12723/2022|2022-01-03	Philippines/PH-PGC-102406/2021|2021-12-23	2021.98	0	31.2181
2021-12-31	2022-01-04	2022-01-04	1	HongKong/HK-HKPU-12729/2022|2022-01-04	Philippines/PH-RITM-658/2021|2021-12-26	2021.98	0	3.58481
2021-12-20	2022-01-04	2022-01-04	1	HongKong/HK-HKPU-12734/2022|2022-01-04	HongKong/HK-HKPU-12707/2022|2022-01-03	2022.01	0	14.3157
2021-12-24	2022-01-04	2022-01-04	1	HongKong/HK-HKPU-12739/2022|2022-01-04	HongKong/VM22000410/2022|2022-01-03	2022.01	0	10.8289
2021-12-22	2022-01-04	2022-01-04	1	HongKong/HK-HKPU-12740/2022|2022-01-04	HongKong/HK-HKPU-12949/2022|2022-01-10	2022.02	0	12.82
2021-12-09	2022-01-04	2022-01-04	1	HongKong/HK-HKPU-12741/2022|2022-01-04	HongKong/HK-HKPU-12695/2022|2022-01-02	2022	0	25.8903
2022-01-01	2022-01-04	2022-01-04	1	HongKong/HK-HKPU-12744/2022|2022-01-04	HongKong/WHP5175-S10-iseq/2022|2022-01-04	2022.01	0	3.11449
2021-12-23	2022-01-04	2022-01-04	1	HongKong/HK-HKPU-12758/2022|2022-01-04	HongKong/WHP5440/2022|2022-01-13	2022.03	0	12.1759
2021-12-25	2022-01-04	2022-01-04	1	HongKong/HK-HKPU-12766/2022|2022-01-04	HongKong/VM22000407/2022|2022-01-03	2022.01	0	9.58411
2021-12-29	2022-01-05	2022-01-05	1	HongKong/HK-HKPU-12784/2022|2022-01-05	HongKong/HK-HKPU-12862/2022|2022-01-07	2022.02	0	6.78965
2021-12-31	2022-01-06	2022-01-06	1	HongKong/HK-HKPU-12830/2022|2022-01-06	Maldives/MAV110958/2022|2022-01-18	2022.05	0	5.40217
2022-01-01	2022-01-06	2022-01-06	1	HongKong/HK-HKPU-12833/2022|2022-01-06	HongKong/HK-HKPU-12983/2022|2022-01-11	2022.03	0	5.08326
2022-01-04	2022-01-07	2022-01-07	1	HongKong/HK-HKPU-12862/2022|2022-01-07	Denmark/DCGC-304575/2022|2022-01-02	2022	0	2.99212
2022-01-06	2022-01-08	2022-01-08	1	HongKong/HK-HKPU-12896/2022|2022-01-08	HongKong/HK-HKPU-12899/2022|2022-01-08	2022.02	0	1.32351
2021-12-21	2022-01-09	2022-01-09	1	HongKong/HK-HKPU-12926/2022|2022-01-09	Denmark/DCGC-304575/2022|2022-01-02	2022	0	18.7206
2021-12-21	2022-01-09	2022-01-09	1	HongKong/HK-HKPU-12927/2022|2022-01-09	HongKong/HK-HKPU-12758/2022|2022-01-04	2022.01	0	18.2676
2021-12-30	2022-01-09	2022-01-09	1	HongKong/HK-HKPU-12928/2022|2022-01-09	Qatar/DA-USAFSAM-S14063/2022|2022-02-08	2022.1	0	9.45911
2022-01-05	2022-01-09	2022-01-09	1	HongKong/HK-HKPU-12936/2022|2022-01-09	HongKong/HK-HKPU-12990/2022|2022-01-12	2022.03	0	4.02893
2022-01-07	2022-01-10	2022-01-10	1	HongKong/HK-HKPU-12943/2022|2022-01-10	HongKong/WHP5206/2022|2022-01-08	2022.02	0	2.78108
2022-01-06	2022-01-10	2022-01-10	1	HongKong/HK-HKPU-12949/2022|2022-01-10	HongKong/VM22000059/2022|2022-01-01	2022	0	3.68038
2022-01-04	2022-01-10	2022-01-10	1	HongKong/HK-HKPU-12959/2022|2022-01-10	Botswana/R73B31_BHP_AAC54425/2022|2022-01-10	2022.02	0	6.16899
2021-12-26	2022-01-11	2022-01-11	1	HongKong/HK-HKPU-12978/2022|2022-01-11	HongKong/HK-HKPU-12896/2022|2022-01-08	2022.02	0	16.007
2022-01-06	2022-01-11	2022-01-11	1	HongKong/HK-HKPU-12983/2022|2022-01-11	HongKong/HK-HKPU-12833/2022|2022-01-06	2022.01	0	4.5741
2021-12-31	2022-01-15	2022-01-15	1	HongKong/HK-HKPU-13032/2022|2022-01-15	Austria/CeMM24455/2022|2022-01-31	2022.08	0	14.5434
2022-01-15	2022-01-18	2022-01-18	1	HongKong/HK-HKPU-13062/2022|2022-01-18	Nepal/NPHL-S-1205/2022|2022-02-11	2022.11	0	2.38835
2022-01-11	2022-01-19	2022-01-19	1	HongKong/HK-HKPU-13078/2022|2022-01-19	Macedonia/5827/2022|2022-01-31	2022.08	0	7.87428
2022-01-08	2022-01-20	2022-01-20	1	HongKong/HK-HKPU-13094/2022|2022-01-20	HongKong/VM22000086/2022|2022-01-02	2022	0	11.5319
2022-01-22	2022-01-23	2022-01-23	1	HongKong/HK-HKPU-13181/2022|2022-01-23	HongKong/HK-HKPU-13727/2022|2022-01-27	2022.07	0	0.992341
2022-01-21	2022-01-23	2022-01-23	1	HongKong/HK-HKPU-13269/2022|2022-01-23	Bulgaria/22BG-EU_015967_Pl149/2022|2022-01-22	2022.06	0	2.01668
2022-01-21	2022-01-25	2022-01-25	1	HongKong/HK-HKPU-13498/2022|2022-01-25	Kuwait/Jaber2220071703/2022|2022-02-04	2022.09	0	3.48737
2022-01-23	2022-01-26	2022-01-26	1	HongKong/HK-HKPU-13605/2022|2022-01-26	Algeria/12467/2022|2022-01-30	2022.08	0	2.29735
2022-01-23	2022-01-27	2022-01-27	1	HongKong/HK-HKPU-13706/2022|2022-01-27	France/CVL-HCL722002123101/2022|2022-04-04	2022.25	0	3.69882
2022-01-27	2022-01-27	2022-01-27	1	HongKong/HK-HKPU-13707/2022|2022-01-27	Reunion/CHU79800010925102/2022|2022-01-29	2022.08	0	0.0925981
2022-01-17	2022-01-27	2022-01-27	1	HongKong/HK-HKPU-13708/2022|2022-01-27	India/KA-SLS-31039/2022|2022-01-12	2022.03	0	9.7995
2022-01-24	2022-01-27	2022-01-27	1	HongKong/HK-HKPU-13713/2022|2022-01-27	HongKong/VM22006014/2022|2022-02-01	2022.08	0	2.69873
2022-01-25	2022-01-27	2022-01-27	1	HongKong/HK-HKPU-13715/2022|2022-01-27	Guam/GU-ASU57916/2022|2022-03-23	2022.22	0	1.97225
2022-01-20	2022-01-27	2022-01-27	1	HongKong/HK-HKPU-13727/2022|2022-01-27	Maldives/MAV135674/2022|2022-01-27	2022.07	0	7.16953
2022-01-21	2022-01-27	2022-01-27	1	HongKong/HK-HKPU-13729/2022|2022-01-27	HongKong/HKU-220213-413/2022|2022-01-27	2022.07	0	5.41333
2022-02-08	2022-02-10	2022-02-10	1	HongKong/HK-HKPU-PU22MV008887/2022|2022-02-10	HongKong/HK-HKPU-PU22TM237959/2022|2022-02-09	2022.11	0	2.0639
2022-02-01	2022-02-04	2022-02-04	1	HongKong/HK-HKPU-PU22TM231236/2022|2022-02-04	Ireland/WX-NVRL-S22IRL00240622/2022|2022-03-15	2022.2	0	2.80289
2022-01-04	2022-02-04	2022-02-04	1	HongKong/HK-HKPU-PU22TM232296/2022|2022-02-04	India/KA-NIMH-4719/2022|2022-01-13	2022.03	0	30.7364
2022-01-31	2022-02-04	2022-02-04	1	HongKong/HK-HKPU-PU22TM234757/2022|2022-02-04	SriLanka/aicbu4625/2022|2022-02-10	2022.11	0	3.46584
2022-01-28	2022-02-04	2022-02-04	1	HongKong/HK-HKPU-PU22TM234787/2022|2022-02-04	Iran/AQ0154/2022|2022-02-08	2022.1	0	6.72415
2022-02-01	2022-02-04	2022-02-04	1	HongKong/HK-HKPU-PU22TM235039/2022|2022-02-04	Algeria/12679/2022|2022-01-31	2022.08	0	2.51775
2022-01-29	2022-02-07	2022-02-07	1	HongKong/HK-HKPU-PU22TM235684/2022|2022-02-07	Guam/GU-H228401/2022|2022-01-31	2022.08	0	8.41533
2022-02-02	2022-02-07	2022-02-07	1	HongKong/HK-HKPU-PU22TM235701/2022|2022-02-07	HongKong/VM22006026/2022|2022-02-02	2022.09	0	4.74196
2022-01-28	2022-02-07	2022-02-07	1	HongKong/HK-HKPU-PU22TM236682/2022|2022-02-07	HongKong/HK-HKPU-13707/2022|2022-01-27	2022.07	0	9.84066
2022-02-05	2022-02-09	2022-02-09	1	HongKong/HK-HKPU-PU22TM237959/2022|2022-02-09	HongKong/HK-HKPU-PU22MV008887/2022|2022-02-10	2022.11	0	3.47314
2022-01-29	2022-02-06	2022-02-06	1	HongKong/HK-HKPU-PU22V2420455/2022|2022-02-06	Jordan/Biolab0648/2022|2022-02-01	2022.08	0	7.8849
2022-03-08	2022-04-03	2022-04-03	1	HongKong/HK-HKPU-PUB061694365/2022|2022-04-03	Romania/TM_510975/2022|2022-03-08	2022.18	0	25.6906
2022-03-26	2022-04-10	2022-04-10	1	HongKong/HK-HKPU-PUB076003010/2022|2022-04-10	Spain/MD-HGUGM-6416961/2022|2022-02-14	2022.12	0	14.7678
2022-02-20	2022-04-02	2022-04-02	1	HongKong/HK-HKPU-PUB076127968/2022|2022-04-02	Japan/IC-7737/2022|2022-04-03	2022.25	0	40.427
2022-02-11	2022-04-15	2022-04-15	1	HongKong/HK-HKPU-PUB076184333/2022|2022-04-15	Denmark/DCGC-432024/2022|2022-02-01	2022.08	0	62.8824
2022-03-08	2022-04-16	2022-04-16	1	HongKong/HK-HKPU-PUB076186336/2022|2022-04-16	HongKong/HK-HKPU-13706/2022|2022-01-27	2022.07	0	38.3621
2022-02-12	2022-04-14	2022-04-14	1	HongKong/HK-HKPU-PUB076189106/2022|2022-04-14	Sweden/01_SE100_22CS504725/2022|2022-04-10	2022.27	0	60.3702
2022-03-25	2022-04-01	2022-04-01	1	HongKong/HK-HKPU-PUB076363122/2022|2022-04-01	HongKong/CM22000646/2022|2022-04-01	2022.25	0	6.77173
2022-02-15	2022-04-01	2022-04-01	1	HongKong/HK-HKPU-PUB076365192/2022|2022-04-01	Austria/AGES-131555/2022|2022-02-28	2022.16	0	45.029
2022-02-19	2022-04-08	2022-04-08	1	HongKong/HK-HKPU-PUB076723951/2022|2022-04-08	Georgia/Tb-sNGS4524/2022|2022-02-13	2022.12	0	47.2503
2022-02-08	2022-04-04	2022-04-04	1	HongKong/HK-HKPU-PUB076780998/2022|2022-04-04	Turkey/HSGM-G7606/2022|2022-03-11	2022.19	0	54.7662
2022-02-11	2022-04-15	2022-04-15	1	HongKong/HK-HKPU-PUB076846646/2022|2022-04-15	Greece/17322/2022|2022-03-18	2022.21	0	63.0115
2022-02-04	2022-04-01	2022-04-01	1	HongKong/HK-HKPU-PUB076900101/2022|2022-04-01	Bangladesh/IEDCR-ideSHi-GSB01-267/2022|2022-02-07	2022.1	0	56.0926
2022-02-02	2022-04-18	2022-04-18	1	HongKong/HK-HKPU-PUB087388717/2022|2022-04-18	Algeria/16618/2022|2022-02-22	2022.14	0	74.6332
2022-04-05	2022-04-08	2022-04-08	1	HongKong/HK-HKPU-PUB089617950/2022|2022-04-08	HongKong/CM22000706/2022|2022-04-08	2022.27	0	2.26163
2022-02-06	2022-04-18	2022-04-18	1	HongKong/HK-HKPU-PUB089619406/2022|2022-04-18	Myanmar/DSMRC-091/2022|2022-02-19	2022.13	0	71.1362
2022-03-06	2022-04-06	2022-04-06	1	HongKong/HK-HKPU-PUB090590297/2022|2022-04-06	Denmark/DCGC-342412/2022|2022-01-23	2022.06	0	30.2415
2022-03-15	2022-04-10	2022-04-10	1	HongKong/HK-HKPU-PUB092930508/2022|2022-04-10	Russia/SPE-RII-MH66277S/2022|2022-03-01	2022.16	0	26.1375
2022-04-05	2022-04-11	2022-04-11	1	HongKong/HK-HKPU-PUB092934155/2022|2022-04-11	Netherlands/NH-RIVM-96187/2022|2022-03-26	2022.23	0	5.89169
2022-03-20	2022-04-17	2022-04-17	1	HongKong/HK-HKPU-PUB092944185/2022|2022-04-17	Australia/QLD0x00DDB1/2022|2022-03-28	2022.24	0	27.3497
2022-04-02	2022-04-06	2022-04-06	1	HongKong/HK-HKPU-PUB09299770A/2022|2022-04-06	HongKong/CM22000689/2022|2022-04-06	2022.26	0	3.49204
2022-02-11	2022-04-05	2022-04-05	1	HongKong/HK-HKPU-PUB092998382/2022|2022-04-05	Reunion/CHU79800010925102/2022|2022-01-29	2022.08	0	52.3976
2022-02-11	2022-04-19	2022-04-19	1	HongKong/HK-HKPU-PUB093072424/2022|2022-04-19	Guam/GU-H228890/2022|2022-02-15	2022.12	0	66.393
2022-03-25	2022-04-19	2022-04-19	1	HongKong/HK-HKPU-PUB093392844/2022|2022-04-19	Tianjin/IVDC-591/2022|2022-03-07	2022.18	0	24.8149
2021-12-11	2022-01-13	2022-01-13	1	HongKong/HKU-220213-355/2022|2022-01-13	Israel/CVL-9002183/2022|2022-01-04	2022.01	0	32.4929
2022-01-11	2022-01-13	2022-01-13	1	HongKong/HKU-220213-358/2022|2022-01-13	HongKong/VM22005972/2022|2022-02-02	2022.09	0	2.0148
2022-01-18	2022-01-20	2022-01-20	1	HongKong/HKU-220213-371/2022|2022-01-20	HongKong/VM22000059/2022|2022-01-01	2022	0	1.32628
2022-01-17	2022-01-21	2022-01-21	1	HongKong/HKU-220213-394/2022|2022-01-21	HongKong/HK-HKPU-13739/2022|2022-01-27	2022.07	0	3.43332
2022-01-19	2022-01-22	2022-01-22	1	HongKong/HKU-220213-403/2022|2022-01-22	HongKong/CH22015243/2022|2022-01-31	2022.08	0	3.19107
2022-01-22	2022-01-26	2022-01-26	1	HongKong/HKU-220213-412/2022|2022-01-26	Pakistan/NIH-B36-S1/2022|2022-01-17	2022.04	0	4.16976
2022-02-12	2022-02-25	2022-02-25	1	HongKong/HKU-220326-109/2022|2022-02-25	Iran/AQ0154/2022|2022-02-08	2022.1	0	12.405
2021-12-28	2022-01-01	2022-01-01	1	HongKong/VM22000059/2022|2022-01-01	HongKong/VM22000090/2022|2022-01-01	2022	0	4.06483
2021-12-18	2022-01-01	2022-01-01	1	HongKong/VM22000064/2022|2022-01-01	Brunei/7122006607/2022|2022-01-07	2022.02	0	13.9622
2021-12-25	2022-01-02	2022-01-02	1	HongKong/VM22000086/2022|2022-01-02	HongKong/VM22000324/2022|2022-01-03	2022.01	0	7.69067
2021-12-28	2022-01-02	2022-01-02	1	HongKong/VM22000094/2022|2022-01-02	Japan/TY40-386-P0/2022|2022-01-05	2022.01	0	4.63329
2021-12-14	2022-01-03	2022-01-03	1	HongKong/VM22000324/2022|2022-01-03	HongKong/HK-HKPU-13094/2022|2022-01-20	2022.05	0	20.1167
2021-12-20	2022-01-03	2022-01-03	1	HongKong/VM22000409/2022|2022-01-03	HongKong/HK-HKPU-12663/2022|2022-01-01	2022	0	13.5949
2021-12-18	2022-01-03	2022-01-03	1	HongKong/VM22000410/2022|2022-01-03	HongKong/HK-HKPU-12672/2022|2022-01-01	2022	0	16.0383
2022-01-25	2022-01-31	2022-01-31	1	HongKong/VM22005539/2022|2022-01-31	Turkey/HSGM-G6423/2022|2022-03-03	2022.17	0	5.27562
2022-01-20	2022-02-02	2022-02-02	1	HongKong/VM22005972/2022|2022-02-02	HongKong/HKU-220213-358/2022|2022-01-13	2022.03	0	12.2234
2022-01-30	2022-02-02	2022-02-02	1	HongKong/VM22006026/2022|2022-02-02	HongKong/HK-HKPU-PU22TM235701/2022|2022-02-07	2022.1	0	2.38649
2021-12-29	2022-01-04	2022-01-04	1	HongKong/WHP5175-S10-iseq/2022|2022-01-04	HongKong/HK-HKPU-12766/2022|2022-01-04	2022.01	0	5.41021
2022-01-07	2022-01-08	2022-01-08	1	HongKong/WHP5204/2022|2022-01-08	HongKong/HK-HKPU-12928/2022|2022-01-09	2022.02	0	0.41754
2022-01-01	2022-01-06	2022-01-06	1	HongKong/WHP5216/2022|2022-01-06	Israel/SMC-7036680/2022|2022-01-11	2022.03	0	4.55002
2021-12-28	2022-01-05	2022-01-05	1	HongKong/WHP5219/2022|2022-01-05	Philippines/PH-RITM-658/2021|2021-12-26	2021.98	0	7.82991
2021-12-30	2022-01-05	2022-01-05	1	HongKong/WHP5224/2022|2022-01-05	HongKong/HK-HKPU-12784/2022|2022-01-05	2022.01	0	5.99235
2022-01-07	2022-01-13	2022-01-13	1	HongKong/WHP5440/2022|2022-01-13	Belgium/ULG-24588/2022|2022-01-18	2022.05	0	5.75132
2021-12-16	2022-02-02	2022-02-02	1	HongKong/WHP5853/2022|2022-02-02	HongKong/HK-HKPU-12964/2022|2022-01-10	2022.02	0	47.3484
2022-01-29	2022-02-04	2022-02-04	1	HongKong/WHP5903-S9-iseq/2022|2022-02-04	HongKong/HK-HKPU-13713/2022|2022-01-27	2022.07	0	6.00854
2022-01-02	2022-01-11	2022-04-26	2461	HongKong/CH22005961/2022|2022-01-16;HongKong/CH22005962/2022|2022-01-16;HongKong/CH22005963/2022|2022-01-16;HongKong/CH22005964/2022|2022-01-16;HongKong/CH22005965/2022|2022-01-16;HongKong/CH22005967/2022|2022-01-16;HongKong/CH22005968/2022|2022-01-16;HongKong/CH22010841R/2022|2022-01-24;HongKong/CH22010845R/2022|2022-01-24;HongKong/CH22011047R/2022|2022-01-24;HongKong/CH22012859/2022|2022-01-26;…
12500/2022|2022-02-06;HongKong/HK-HKPU-PU22MM012502/2022|2022-02-06;HongKong/HK-HKPU-PU22MM012505/2022|2022-02-06;HongKong/HK-HKPU-PU22MM012509/2022|2022-02-06;HongKong/HK-HKPU-PU22MM012510/2022|2022-02-06;HongKong/HK-HKPU-PU22MM012511/2022|2022-02-06;HongKong/HK-HKPU-PU22MM012514/2022|2022-02-06;HongKong/HK-HKPU-PU22MM012515/2022|2022-02-06;HongKong/HK-HKPU-PU22MM012517/2022|2022-02-06;HongKong/…
2022|2022-04-05;HongKong/HK-HKPU-PUH053332994/2022|2022-04-06;HongKong/HK-HKPU-PUH067558345/2022|2022-04-05;HongKong/HK-HKPU-PUH077094597/2022|2022-03-15;HongKong/HK-HKPU-PUH078366086/2022|2022-04-03;HongKong/HK-HKPU-PUH078374917/2022|2022-04-03;HongKong/HK-HKPU-PUH078804245/2022|2022-04-10;HongKong/HK-HKPU-PUH078811705/2022|2022-04-10;HongKong/HK-HKPU-PUH078812566/2022|2022-04-10;HongKong/HK-HKP…
Kong/VZ22080053/2022|2022-04-02;HongKong/VZ22080060/2022|2022-04-02;HongKong/VZ22080067/2022|2022-04-02;HongKong/VZ22080068/2022|2022-04-02;HongKong/VZ22080071/2022|2022-04-02;HongKong/VZ22080075/2022|2022-04-02;HongKong/VZ22080083/2022|2022-04-02;HongKong/VZ22080088/2022|2022-04-02;HongKong/VZ22080106/2022|2022-04-02;HongKong/VZ22080111/2022|2022-04-02;HongKong/VZ22080116/2022|2022-04-02;HongKon…	NA	NA	106	11
